# Supplementary material for: Deletion of a conserved Gata2 enhancer impairs haemogenic endothelium programming and adult Zebrafish haematopoiesis
Source: Commun Biol. 2020 Feb 13;3:71. doi: 10.1038/s42003-020-0798-3 (PMC7018942; doi:10.1038/s42003-020-0798-3)
Supplement: Supplementary file 3 — Supplementary Data 1 [file 42003_2020_798_MOESM3_ESM.xlsx]

## Sheet: Figure 1
panel h	GFP+ and GFP- cells in runx1+ DA cells
experiment1		number of embryos counted:5
runx1+/GFP+	runx1+/GFP-
46	1
experiment2		number of embryos counted:13
runx1+/GFP+	runx1+/GFP-
87	12
experiment3		number of embryos counted:7
runx1+/GFP+	runx1+/GFP-
84	6
217	19	total cell numbers
cells from
25 embryos, n=3 independent experiments

## Sheet: Figure 2
In situ hybridization at 28 hpf
panels a-d
gata2a			kdrl
wt	27/31		wt	15/15
gata2aΔi4/Δi4	27/33		gata2aΔi4/Δi4	19/20
mRNA expression data
panel h DCt values				panel i DCt values
gata2a	wt	gata2aΔi4/Δi4		gata2a	wt	gata2aΔi4/Δi4
23hpf	1.39578	2.85862		23hpf	3.95687	3.48956
	1.41249	2.99219			3.67027	3.16508
	1.52964	3.12245			3.878	3.79801
		2.91509				4.16351
30hpf	wt	gata2aΔi4/Δi4		30hpf	wt	gata2aΔi4/Δi4
	2.42211	3.3802			3.10172	2.97986
	1.89966	2.48946			3.12624	3.10298
	1.83229	2.51675			2.75601	3.14033

## Sheet: Figure 3
panels a-c, pixel intensity values					panels e-g, pixel intensity values
runx1					gata2b
	wt	het	gata2aΔi4/Δi4			wt	het	gata2aΔi4/Δi4
	56.913	45.744	56.1925			52.159	54.5065	64.4645
	55.0985	44.7565	40.218			51.214	50.889	37.484
	45.517	44.305	38.742			50.5045	47.5715	34.594
	40.83	43.98	36.544			49.444	43.085	32.9535
	39.049	42.4145	29.876			45.429	42.279	28.102
	37.567	42.204	28.408			45.258	40.472	27.6585
	36.123	40.6715	28.368			41.1955	39.6285	26.7605
	34.037	38.441	28.0805			40.9905	39.044	25.1235
	32.928	38.327	27.368			40.855	37.499	22.624
	30.675	35.664	26.403			38.875	37.1435	16.37
	30.144	32.281	24.414			38.8045	36.9935	15.1645
	29.383	31.779	23.8			38.33	36.028
	12.924	29.233	23.656			38.262	35.804
		27.754	23.282			38.2	35.594
		26.497	22.576			37.147	34.3055
		25.316	20.43			36.229	33.729
		24.267	19.74			35.429	33.715
		23.248	17.99			32.551	32.257
		22.903	17.225			30.448	31.555
		21.2495	14.789			26.198	31.25
		17.903	11.974			25.9525	31.174
		16.1945	10.733			24.812	29.799
		15.907	10.24				29.397
		15.5755					29.345
		14.788					24.692
							24.16
							14.731
mRNA quantitation
panel d				panel h
	runx1	wt	gata2aΔi4/Δi4		gata2b	wt	gata2aΔi4/Δi4
	23hpf	1.79757	2.47192		23hpf	4.07508	4.7942
		2.21504	2.73362			4.4592	5.27954
		2.5532	2.9168			4.7285	5.51127
			2.97296				5.52846
	30hpf	wt	gata2aΔi4/Δi4		30hpf	wt	gata2aΔi4/Δi4
		2.90087	3.21469			5.01132	5.38171
		3.12579	2.38396			4.96192	4.42404
		3.02092	1.99208			4.26764	3.87297

## Sheet: Figure 4
panels a-b, pixel intensity values					panel c,d
					cmyb	wt	20/27
runx1						gata2aΔi4/Δi4	18/27
	wt	gata2aΔi4/Δi4
	64.788	59.928			panel e,f
	49.413	56.046			rag1	wt	15/20
	49.206	54.541				gata2aΔi4/Δi4	14/20
	41.432	51.657
	39.152	51.595			panel g,h
	37.312	45.49			rag1	wt	18/24
	34.642	44.341				gata2aΔi4/Δi4	23/28
	34.248	43.608
	31.416	41.585			panel k cell counts				panel i cell counts
	30.743	40.802
	29.323	39.535				itga2b-GFPlow				itga2b-GFPhigh
	28.802	39.045				wt	gata2aΔi4/Δi4			wt	gata2aΔi4/Δi4
	27.006	38.103				111	137			12	11
	26.598	36.616				183	150			15	21
	22.823	35.577				217	141			25	10
	22.466	33.784				129	117			9	14
	22.433	32.669				150	180			3	23
	20.982	31.875				158	234			7	25
	16.947	30.888				157	221			14	11
		30.79				138	102			21	12
		30.478				158	187			17	4
		28.394				135	123			11	12
		26.47					170				20
		25.376					120				14
		23.913
		20.044
		18.36

## Sheet: Figure 5
panels a-b, pixel intensity values						panel c							panels e-f, pixel intensity values pixel intensity values
runx1						cmyb							runx1
	wt	gata2b MO	gata2aΔi4/Δi4	gata2aΔi4/Δi4 + gata2b MO			wt	gata2aΔi4/Δi4	gata2aΔi4/Δi4 + gata2b MO					DMSO	DAPM	gata2aΔi4/Δi4 +DMSO	gata2aΔi4/Δi4 +DAPM
	35.426	45.429	27.54	27.742		wild type'	14	23	5					61.447	54.099	47.391	40.342
	43.799	57.354	31.392	6.534		reduced'	5	2	12					55.184	53.954	39.708	39.553
	61.273	47.101	17.923	61.877										49.558	50.921	38.973	35.145
	55.947	35.101	28.209	20.282		panel d pixel intensity values								47.896	49.961	37.512	26.996
	32.856	35.47	28.009	28.493										47.763	48.484	36.711	24.195
	46.325	40.014	25.493	16.411		runx1								46.632	48.054	36.637	23.553
	42.46	26.532	12.723	24.378			wt	gata2aΔi4/Δi4	wt + i4-gata2b	gata2aΔi4/Δi4 + i4-gata2b				46.252	47.731	35.761	22.321
	33.163	50.002	27.516	25.925			50.18	40.244	81.682	68.371				45.948	46.825	34.144	21.736
	37.883	33.765	27.838	26.738			49.701	35.339	77.804	50.071				45.934	46.418	32.099	21.485
	47.207	42.294	20.905	3.493			49.274	27.33	77.781	46.803				45.749	43.694	31.377	19.674
	41.119	21.597	31.193	10.177			48.681	26.813	73.387	46.089				44.158	43.651	31.006	19.247
	40.725	29.265	17.345	2.233			48.431	26.744	60.047	34.918				43.702	42.429	29.915	17.056
	29.524	66.715	16.934	8.712			47.546	26.614	56.802	34.587				42.388	39.724	29.497	15.667
	45.894	31.755	51.65	17.403			44.616	25.069	55.43	31.926				41.914	36.591	25.732	15.519
	53.215	31.584	35.894	3.43			43.793	24.31	55.261	29.356				40.925	36.267	25.338	11.731
	45.431	38.603	21.282	45.584			43.735	23.283	53.868	28.434				39.457	34.486	25.003	11.43
	41.654	33.489	23.763	33.024			43.309	22.219	53.296	28.363				38.223	34.135	24.937	8.884
	43.871	9.446	60.169	16.606			42.549	20.578	48.87	28.057				37.991	32.74	24.725	7.42
	40.887	30.498	34.15	18.556			41.228	19.736	40.895	25.159				37.741	32.439	22.94	3.683
	41.277	45.969	29.708	3.54			40.76	19.525	39.136	24.585				36.86	32.125	21.404	2.328
	42.588	27.756	39.147	16.529			40.364	19.455	38.503	24.386				36.586	30.833
	42.549	66.33	43.562	6.816			39.451	18.72	38.198	23.462				35.994	30.715
	18.783	51.393	39.067	14.494			37.936	18.408	38.092	22.21				33.779	29.818
	51.407	38.257	22.305	10.64			37.834	16.533	37.936	17.294				33.575	28.761
	30.849	51.339	44.865	20.631			35.977	16.138	34.678					29.275	28.049
	48.451	42.672	23.633	30.198			34.322	13.834						25.707	26.424
	41.328	44.95	34.93	24.935			33.319	13.226						22.966	26.065
	33.628	45.321	22.064	7.81			29.792	13.194							25.596
		47.185		9.052			28.727	13.096							22.356
		33.887		12.46			28.585	12.393
		52.489		19.003			24.594	11.999
		29.187		8.89			22.553	11.521
				28.684			21.229	11.091
								9.323
								8.938
								8.936
								7.661
								5.182
								4.509

## Sheet: Figure 6
panel c							panel f, cell counts			panel g, neutrophil counts
	total number of fish
months	wt	gata2aΔi4/Δi4					wt	gata2aΔi4/Δi4		wt	gata2aΔi4/Δi4
0	500	108					450000	275000		142500	75000
2		108					425000	300000		202500	145000
3		106					200000	200000		137500	107500
4		89					475000	200000		282500	82500
5		84					300000	500000		182500	112500
6	500	79					625000	325000		347500	147500
7		77					650000	50000		215000	50000
8		76					575000	100000		230000
9	499						400000			180000
11		42					1050000			662500
12	498	40					300000			105000
							525000			202500
							225000			72500
	% of fish affected (oedema, infection)						225000			65000
months	wt	gata2aΔi4/Δi4
0	0	0
2		1.85185
3		10.1852
4		15.231
5		18.2584
6	0.2	20.3278
7		21.3625
8		24.4666
9	0.4
11		28.0635
12	0.4	31.6603

## Sheet: Supp Fig 1
panel c				kdrl	efnB2a	dll4	ephB4	flt4	gene expression
mRNA expression data			kdrl-GFPlow	0.112063	0.341361	0.0834128	0.38903	0.15103
				0.207621	0.584663	0.0861071	0.51964	0.133486
				0.143783	0.508471	0.124875	0.533376	0.145037
			kdrl-GFPhigh	1.11532	1.06782	1.12621	1.1355	1.0535
				0.890328	1.00087	1.00811	0.92116	0.920882
				1.00704	0.935666	0.880794	0.956041	1.03077

## Sheet: Supp Fig 2
panel o	GFP+ and GFP- cells in gata2a+ DA cells
experiment1			number of embryos counted:4
gata2a+/GFP+	gata2a+/GFP-
76	2
experiment2			number of embryos counted:5
gata2a+/GFP+	gata2a+/GFP-
123	4
199	6	total cells
cells from
9 embryos, n=2 independent experiments

## Sheet: Supp Fig 3
panel d - DCt values				panel e - DCt values				panel f - DCt values				panel g - DCt values
kdrl	wt	gata2aΔi4/Δi4		dld	wt	gata2aΔi4/Δi4		dll4	wt	gata2aΔi4/Δi4		efnB2a	wt	gata2aΔi4/Δi4
23hpf	-0.180306	-0.201194		23hpf	3.06103	3.10402		23hpf	0.394195	0.85388		23hpf	0.781867	0.915085
	-0.172904	-0.233975			2.7324	3.2804			0.693695	0.712376			0.610311	1.00199
	-0.101078	-0.219831			3.37327	3.127			0.690735	0.708482			0.860642	0.945333
		-0.146342				3.09249				0.801605				1.11549
30hpf	wt	gata2aΔi4/Δi4		30hpf	wt	gata2aΔi4/Δi4		30hpf	wt	gata2aΔi4/Δi4		30hpf	wt	gata2aΔi4/Δi4
	0.34064	0.255893			3.03081	2.34718			1.64373	1.1793			1.52396	1.14788
	-0.0185047	-0.720399			2.55148	2.44637			1.08583	0.812031			0.883305	1.01418
	-0.0992877	-1.28512			2.75436	2.85607			0.916716	1.11146			0.793668	1.30139

## Sheet: Supp Fig 4
panels a-c, pixel intensity values					panel d, pixel intensity values				panel e, pixel intensity values					panel f, pixel intensity values
runx1					gata2b				gata2b					cmyb
	wt	het	gata2aΔi4/Δi4			wt	gata2aΔi4/Δi4			wt	het	gata2aΔi4/Δi4			2awt2bwt	2bwt2ahet	2bwt2ahom	2bhet2awt	2bhet2ahet	2bhet2ahom	2bhom2awt	2bhom2ahet	2bhom2ahom
	39.447	43.597	17.259			76.845	37.842			44.676	31.14	59.991			21.761	21.359	10.7	12.461	5.368	14.161	6.334	11.608	5.696
	31.166	33.824	16.9			52.887	35.3			43.023	38.94	35.669			13.163	18.916	9.959	15.807	27.422	4.713	5.342	13.769	8.824
	30.71	32.45	12.194			52.785	34.849			28.449	32.106	49.082			15.614	17.432	13.251	5.472	12.341	10.78	4.83	6.26	3.871
	28.924	28.437	10.969			50.98	32.055			35.14	54.851	35.384			17.741	12.575	16.652	11.882	17.862	6.559		11.317	4.279
	26.96	26.522	10.925			50.849	31.086			53.387	36.965	28.55			7.337	16.537	13.499	15.885	19.426	18.942		7.339	6.596
	26.758	26.176	10.023			45.412	30.87			38.826	51.693	27.27			15.824	10.812	9.665	17.444	17.408	15.737		8.11	8.652
	16.467	24.655	9.2			43.851	28.203			25.851	44.083	40.807			13.518	16.202	14.378	7.553	7.765	14.514		10.334	8.061
	15.76	24.029	8.895			37.464	25.881			44.079	46.074	58.745			15.343	13.053	4.513	19.623	10.295	1.84		11.483	6.243
	15.105	21.408	7.462			37.42	25.864			29.229	54.306	54.508			13.213	5.482	10.589	7.011	9.057	3.672		13.973	3.396
	14.343	20.85	6.357			36.016	25.101			48.615	34.328	40.755			11.174	8.158	5.342	9.429	12.24	8.283		10.865	5.946
	13.199	20.152	4.931			31.608	23.912			53.22	38.267	36.557			8.859	9.924	10.952	5.33	16.998	9.809		9.526	8.367
	13.177	19.449	2.958			27.787	22.82			54.188	45.947	39.858			6.796	14.855	10.823	11.401	19.331	4.979		9.927	11.222
	13.041	17.912	2.353			27.288	22.58				33.726	50.955			13.906	6.95	6.447	11.786	1.636	5.532		8.375	4.775
	12.504	17.803	2.261			25.087	22.374				32.251	45.797			16.048	19.664	21.808	17.774	15.806	5.711			6.193
	11.458	16.863	1.68				22.294				57.622	38.584			16.831	26.358	5.451	8.558	1.637	17.681			7.599
	10.671	15.644	1.545				21.846				47.564	38.342			12.855	11.369	5.306	15.109	15.897	13.908
	10.473	14.665	1.016				21.778				41.479	39.236			13.965	14.725	11.846	6.901	12.218	10.558
	8.651	14.475	0.915				20.316				30.047	24.028			15.784	15.723	6.552	14.201	15.394	9.583
	4.556	13.677	0.223				18.94				36.352				8.703	13.674	18.504	12.658	16.786	7.63
	3.137	13.639	0.098				18.774				47.953				9.511	11.24	6.299		6.26	9.469
		13.164					15.969				50.301				12.696	12.29	12.307		11.511	15.906
		12.63					14.346				45.089				16.305	7.472	13.961		4.679	8.649
		11.85									40.586					17.295	8.981		4.274	12.822
		11.379									31.764					14.588	8.986		7.2
		10.572									47.778					11.963	4.46		15.532
		10.394									39.661					9.98	8.159		11.467
		9.645									33.192					6.427	4.214		6.249
		9.238														7.321	5.141		14.755
		8.251														11.225	8.244		4.529
		8.179														18.202			11.68
		8.078														4.207			4.653
		6.434														14.847			6.761
		6.202														3.848			9.366
		4.867														8.054			13.195
		4.629														10.794			9.781
		3.906														4.471			13.742
		3.085														13.887			13.524
		2.7														10.156			18.33
		2.683														9.431			1.311
		0.769														7.233			13.675
																6.812			22.138
																8.06			14.417
																7.285
																17.103
																19.941
																11.211
																12.22
																6.79
																9.822
																11.108
																15.028
																17.163
																15.374
																16.58
																9.528
																10.323
																4.651

[truncated: 1 more sheets: Supp Fig 5]
