# Supplementary material for: Deletion of a conserved Gata2 enhancer impairs haemogenic endothelium programming and adult Zebrafish haematopoiesis
Source: Commun Biol. 2020 Feb 13;3:71. doi: 10.1038/s42003-020-0798-3 (PMC7018942; doi:10.1038/s42003-020-0798-3)
Supplement: Supplementary file 4 — Supplementary Data 2 [file 42003_2020_798_MOESM4_ESM.xlsx]

## Sheet: DE Peaks Kdrl+ vs Kdrl-
peakID	Chr	Start	End	Distance to TSS	Annotation	Nearest PromoterID	GeneSymbol	Fold enrichment	p-value
peak_1	chr4	8644178	8645754	9672	Intergenic	NM_001123281	cdnf	10.6867	5.32876e-60
peak_2	chr8	17604468	17607342	7816	TTS (NM_001099245)	NM_001099245	plk2b	10.6321	3.81991e-59
peak_3	chr5	68704574	68705900	-54261	intron (NM_131302, intron 16 of 33)	NM_001100001	camsap1b	9.87662	1.65038e-52
peak_4	chr24	22388890	22389955	27345	3' UTR (NM_001257153, exon 11 of 11)	NM_001014829	flt1	9.84135	2.7774e-52
peak_5	chr17	37624866	37625906	16765	intron (NM_213497, intron 1 of 7)	NM_213497	crip2	9.79965	9.47788e-52
peak_6	chr24	24829030	24830235	49945	intron (NM_001083026, intron 2 of 20)	NM_001083026	rps6ka3b	9.64944	2.40249e-50
peak_8	chr11	38496389	38498024	1254	intron (NM_001040385, intron 6 of 8)	NR_030659		9.42753	1.44568e-48
peak_9	chr16	12777220	12778310	-168511	Intergenic	NM_131390	gsk3ab	9.40368	4.30079e-48
peak_10	chr21	12028892	12030357	29133	intron (NM_001080586, intron 5 of 13)	NM_001080586	fam129ba	9.33147	1.2126e-47
peak_12	chr23	14304921	14305504	23274	TTS (NM_199882)	NM_199882	ddx23	9.31935	1.3549e-47
peak_14	chr24	22403458	22404748	12664	intron (NM_001257153, intron 4 of 10)	NM_001014829	flt1	9.26939	8.08298e-47
peak_13	chr13	18831470	18832475	52279	intron (NM_001190757, intron 15 of 15)	NM_001145606	lzts2a	9.26914	3.95673e-47
peak_16	chr1	46484572	46485159	55738	intron (NM_001008624, intron 5 of 20)	NM_001008624	arhgef7b	9.14047	5.51338e-46
peak_17	chr4	6757699	6758938	-10922	Intergenic	NM_001030108	elk3	9.12486	1.59175e-45
peak_19	chr1	40325296	40326070	20514	Intergenic	NM_001002448	ing2	9.10229	2.713e-45
peak_21	chr19	25615915	25616878	-17071	Intergenic	NM_213181	ptp4a3	9.07746	4.47553e-45
peak_23	chr6	59795344	59796314	6815	intron (NM_001003640, intron 5 of 8)	NM_001003640	aurka	9.07529	7.54798e-45
peak_20	chr6	20895415	20896567	-134158	Intergenic	NM_205740	barhl2	9.06744	3.42207e-45
peak_25	chr10	234963	237002	-16932	intron (NM_131836, intron 4 of 5)	NM_001023580	ets2	9.03142	2.88163e-44
peak_22	chr20	4909945	4910801	15020	exon (NM_001045187, exon 2 of 10)	NM_001045187	zdhhc14	9.03065	5.47252e-45
peak_24	chr6	30598666	30599270	202799	Intergenic	NM_001037669	insl5a	9.00929	1.26544e-44
peak_15	chr5	52718498	52719488	6196	Intergenic	NM_201583	gcnt4a	8.97256	9.68855e-47
peak_29	chr6	44213571	44214267	85270	intron (NM_001256392, intron 3 of 9)	NM_001110371	ppp4r2b	8.93932	1.4033e-43
peak_26	chr22	16038361	16039056	-5673	Intergenic	NM_131856	klf2a	8.91417	7.42926e-44
peak_27	chr6	43761813	43762806	51687	intron (NM_001039637, intron 2 of 19)	NM_001039637	foxp1b	8.90117	7.6509e-44
peak_18	chr10	22967884	22968573	-4129	Intergenic	NM_205670	tmem88a	8.89855	1.74329e-45
peak_31	chr5	43055924	43056554	-58937	intron (NM_001100039, intron 5 of 7)	NM_205639	fancg	8.88416	4.32257e-43
peak_30	chr9	42193245	42194023	17441	intron (NM_200090, intron 20 of 20)	NM_131629	slc40a1	8.86287	1.74619e-43
peak_11	chr18	46994548	46995606	2708	intron (NM_131348, intron 1 of 8)	NM_131348	fli1a	8.82482	1.25468e-47
peak_41	chr24	22386114	22387228	30096	intron (NM_001014829, intron 10 of 29)	NM_001014829	flt1	8.81755	1.04434e-41
peak_32	chr15	27900781	27901960	66016	Intergenic	NM_001039972	slc6a4a	8.81094	5.07069e-43
peak_33	chr9	45037219	45038157	166495	Intergenic	NM_200921	ube2e3	8.79633	9.62793e-43
peak_46	chr8	26524609	26525426	18808	intron (NM_001014823, intron 1 of 16)	NM_001014823	sema3ga	8.79476	2.34586e-41
peak_28	chr19	34072214	34073069	13745	intron (NM_200723, intron 1 of 4)	NM_200723	hpca	8.78592	7.8824e-44
peak_43	chr19	26899898	26900740	-10080	Intergenic	NM_001044937	npr1a	8.77887	1.5506e-41
peak_122	chr22	16002975	16004342	-40723	Intergenic	NM_131856	klf2a	8.75402	3.21795e-36
peak_36	chr11	18886029	18887075	91069	Intergenic	NM_001079955	dido1	8.74917	2.45661e-42
peak_47	chr11	38481544	38483496	11458	intron (NM_001040385, intron 1 of 8)	NM_001040385	egfl7	8.73338	3.88309e-41
peak_39	chr8	29276664	29277482	25819	Intergenic	NM_131884	cebpb	8.72609	4.87994e-42
peak_40	chr17	53602446	53603377	-50514	Intergenic	NM_001076722	zgc:154061	8.70792	6.34303e-42
peak_45	chr8	55074233	55075131	-2450	Intergenic	NM_001080987	cyr61	8.65722	2.16359e-41
peak_50	chr17	20531702	20532329	-5964	Intergenic	NM_199985	ccdc6a	8.65552	5.61352e-41
peak_42	chr11	38498102	38499613	2905	intron (NM_001040385, intron 6 of 8)	NR_030659		8.6497	1.3654e-41
peak_49	chr15	24983912	24984908	14277	intron (NM_001037370, intron 7 of 14)	NM_001037370	tsr1	8.63696	4.91541e-41
peak_44	chr5	14399009	14400069	9615	intron (NM_001018155, intron 2 of 7)	NM_001018155	ppm1f	8.63221	1.89781e-41
peak_53	chr11	38479164	38481283	9161	intron (NM_001040385, intron 1 of 8)	NM_001040385	egfl7	8.59281	6.60398e-41
peak_48	chr16	14281989	14282587	9973	exon (NM_001289880, exon 3 of 15)	NM_001289880	rasip1	8.59217	4.46671e-41
peak_60	chr17	35351609	35352289	53496	intron (NM_001045207, intron 5 of 27)	NM_001037409	itgb1bp1	8.58766	2.73653e-40
peak_52	chr17	26979595	26980119	-24219	Intergenic	NM_001077775	rps6ka1	8.58075	6.54309e-41
peak_51	chr13	15543865	15544512	9398	intron (NM_199885, intron 2 of 15)	NM_199885	mark3	8.57387	6.26315e-41
peak_54	chr4	13475096	13475634	34890	Intergenic	NM_001161493	si:dkey-261e22.4	8.5685	7.37415e-41
peak_38	chr13	26593647	26594707	-333661	Intergenic	NM_212982	fancl	8.56569	4.78761e-42
peak_35	chr10	13295816	13296445	48772	intron (NM_001099446, intron 4 of 11)	NM_001004514	si:busm1-79m10.4	8.55253	1.43968e-42
peak_55	chr23	30167808	30168324	40528	Intergenic	NM_001079960	mxra8b	8.53822	1.85926e-40
peak_58	chr3	26059996	26060642	21269	intron (NM_001017538, intron 3 of 11)	NM_001017538	nubp1	8.52396	2.41489e-40
peak_61	chr10	24866367	24866963	13493	exon (NM_001080183, exon 12 of 18)	NM_001080183	zgc:158234	8.52216	3.46438e-40
peak_37	chr24	5939881	5941197	16427	intron (NM_001198661, intron 7 of 12)	NM_001198661	trpc1	8.51296	4.61369e-42
peak_34	chr23	8907749	8909440	-68641	Intergenic	NM_200986	tcea2	8.50044	1.34006e-42
peak_67	chr2	32886475	32887278	-20627	Intergenic	NM_001076570	rnf220a	8.49366	1.99237e-39
peak_65	chr22	23137179	23137641	-50533	Intergenic	NM_131463	nr5a2	8.48012	1.74797e-39
peak_62	chr6	30624773	30625619	229027	Intergenic	NM_001037669	insl5a	8.47635	5.44016e-40
peak_63	chr2	16843033	16843840	20364	exon (NM_001114579, exon 5 of 5)	NM_001114579	fam131a	8.46424	6.13798e-40
peak_70	chr22	10970013	10971008	78403	Intergenic	NM_001001402	enc1	8.44162	4.95747e-39
peak_64	chr14	29033359	29034204	18040	Intergenic	NM_200569	tsc22d3	8.43763	9.87845e-40
peak_74	chr23	10597860	10598697	95162	Intergenic	NM_001099237	eif4ba	8.40814	8.15725e-39
peak_66	chr16	45389625	45390268	-54019	Intergenic	NM_001002868	dpy19l1l	8.40641	1.85864e-39
peak_71	chr13	37347313	37348595	-11998	Intergenic	NM_001020816	frmd6	8.39706	4.96018e-39
peak_68	chr8	17600849	17602410	3540	exon (NM_001099245, exon 8 of 14)	NM_001099245	plk2b	8.39555	2.8847e-39
peak_69	chr20	18429005	18429779	-15791	intron (NM_001001836, intron 13 of 18)	NM_001025547	si:ch211-20b12.2	8.37854	3.67427e-39
peak_57	chr9	9093184	9094249	-58076	Intergenic	NM_001040356	ing1	8.37227	2.12777e-40
peak_73	chr11	44535018	44535701	20814	Intergenic	NM_001114555	vip2	8.36357	5.89317e-39
peak_75	chr23	27967065	27968119	-13833	3' UTR (NM_198874, exon 16 of 16)	NM_001030115	dhh	8.36224	9.75518e-39
peak_59	chr2	14982616	14983939	34276	intron (NM_200111, intron 3 of 26)	NM_200111	arhgap29b	8.35503	2.64705e-40
peak_89	chr5	32592175	32592847	-29147	Intergenic	NM_001114455	spns2	8.35393	1.18162e-37
peak_81	chr4	9164824	9165581	191432	Intergenic	NM_001045158	sbf1	8.32696	2.75305e-38
peak_84	chr19	37235466	37235912	46054	Intergenic	NM_001003601	trappc3	8.32645	4.41821e-38
peak_76	chr24	28221186	28221825	48766	Intergenic	NM_001115054	si:dkey-25o1.6	8.31674	1.17068e-38
peak_80	chr11	25447277	25448068	-55335	Intergenic	NM_001080582	mxra8a	8.29757	2.38608e-38
peak_78	chr3	53703933	53704648	26241	intron (NM_131447, intron 6 of 7)	NM_001003578	lpar2a	8.29413	1.79399e-38
peak_79	chr9	7148294	7149675	-18165	Intergenic	NM_001161497	coa5	8.29154	1.92979e-38
peak_82	chr25	38028372	38029214	69268	intron (NM_200913, intron 5 of 8)	NM_200913	wwox	8.27306	2.8563e-38
peak_343	chr8	12076664	12077541	-11051	Intergenic	NR_030071		8.27058	3.15519e-29
peak_198	chr17	45873022	45874340	28066	Intergenic	NM_001161375	arf6b	8.26035	3.35392e-33
peak_86	chr11	37203849	37204559	8019	intron (NM_200667, intron 2 of 6)	NM_200667	sypl2a	8.25856	5.86867e-38
peak_7	chr24	39366983	39368043	-12852	intron (NM_001163897, intron 2 of 2)	NM_001007426_1	ccpg1	8.24494	8.17544e-49
peak_90	chr22	10274011	10274672	-2216	3' UTR (NM_001020692, exon 6 of 6)	NM_001082808	pxk	8.23595	1.22394e-37
peak_94	chr18	14286499	14286988	6950	exon (NM_001030145, exon 8 of 11)	NM_001030145	uri1	8.23375	2.46956e-37
peak_87	chr20	18497121	18497733	-43173	intron (NM_001045125, intron 21 of 35)	NM_001001836	vipas39	8.23117	6.45965e-38
peak_88	chr25	21285612	21286121	27127	intron (NM_001077599, intron 1 of 12)	NM_001077599	csk	8.21273	1.11608e-37
peak_93	chr18	12388218	12388883	-81915	Intergenic	NM_001082852	parp12a	8.2055	1.76093e-37
peak_95	chr6	33721507	33722033	-14938	Intergenic	NM_001114441	ap1m3	8.1987	2.62879e-37
peak_99	chr12	28380654	28381428	41716	intron (NM_131709, intron 1 of 7)	NM_131709	zeb1b	8.18958	3.56046e-37
peak_97	chr2	16637029	16637626	25826	exon (NM_001001951, exon 11 of 11)	NM_001001951	ubxn7	8.17768	2.92345e-37
peak_227	chr17	12908993	12909857	-19379	3' UTR (NM_200311, exon 24 of 25)	NM_001105707	fam177a1	8.1727	2.40161e-32
peak_102	chr14	4197545	4197987	24550	exon (NM_001163293, exon 4 of 20)	NM_001163293	snx25	8.17211	4.86371e-37
peak_100	chr12	35277870	35278534	5773	intron (NM_212582, intron 1 of 25)	NM_212582	llgl2	8.16382	3.58767e-37
peak_120	chr21	14913481	14914319	-491432	Intergenic	NM_131840	tnfrsfa	8.15892	2.0536e-36
peak_98	chr11	3915580	3916252	6727	intron (NM_131233, intron 4 of 5)	NM_131233	gata2a	8.15661	3.35609e-37
peak_112	chr1	42219825	42220253	-11754	Intergenic	NM_201502	smox	8.15443	1.63537e-36
peak_101	chr1	281738	282224	-53176	intron (NM_201027, intron 1 of 11)	NM_001077323	pros1	8.13523	4.34782e-37
peak_107	chr16	44811500	44812131	13782	intron (NM_001008780, intron 5 of 8)	NM_001162847	si:ch211-225p5.3	8.11818	9.84633e-37
peak_105	chr16	32751833	32752543	-14370	Intergenic	NM_212905	zgc:77086	8.11182	7.86587e-37
peak_72	chr2	3775388	3775935	80532	Intergenic	NM_001045363	wnt9a	8.10795	5.74262e-39
peak_114	chr15	19105921	19106420	-19364	Intergenic	NM_001083838	med13b	8.10387	1.67059e-36
peak_131	chr18	25041213	25041883	32329	Intergenic	NM_001044330	si:dkeyp-59c12.1	8.10078	6.59176e-36
peak_108	chr10	27109667	27110609	-40289	Intergenic	NM_001007030	synj1	8.09629	1.05041e-36
peak_110	chr22	39751167	39752754	-6062	Intergenic	NM_001044915	mccc1	8.08922	1.21166e-36
peak_109	chr20	6725140	6725771	85300	Intergenic	NM_001171033	si:ch211-191a24.4	8.08803	1.12171e-36
peak_111	chr17	52388316	52389101	30725	intron (NM_001040406, intron 1 of 10)	NM_001040406	numb	8.08587	1.58328e-36
peak_115	chr24	29461100	29462054	-21986	Intergenic	NM_001002206	abca4a	8.0805	1.7346e-36
peak_648	chr20	39636187	39637321	-14707	Intergenic	NM_131622	hey2	8.07631	4.64561e-25
peak_56	chr13	8919633	8920544	-4732	exon (NM_001007414, exon 3 of 3)	NM_212946	wdr32	8.07587	2.0929e-40
peak_123	chr9	24409378	24410241	6667	intron (NM_001123295, intron 2 of 3)	NM_001123295	sh3bp4	8.07533	3.59228e-36
peak_119	chr20	29880910	29881679	9004	intron (NM_001002727, intron 1 of 7)	NM_001002727	rnf144ab	8.06928	2.02603e-36
peak_117	chr7	77148271	77149587	97145	Intergenic	NM_001020651	zgc:112102	8.06313	1.83704e-36
peak_216	chr9	35254886	35255818	-14985	exon (NM_001030192, exon 5 of 9)	NM_001004642	ildr1b	8.05922	1.35796e-32
peak_124	chr5	62915363	62916140	22565	Intergenic	NM_001144793	ssna1	8.03679	3.61323e-36
peak_127	chr19	27853582	27854369	27221	TTS (NM_001079971)	NM_001079971	mgat1b	8.03232	5.83814e-36
peak_150	chr4	9784535	9785179	-1462	Intergenic	NM_001290178	stab2	8.03102	1.84569e-35
peak_134	chr4	10534973	10535677	6536	intron (NM_199655, intron 2 of 11)	NM_199655	gdi2	8.02834	7.74302e-36
peak_125	chr8	14160868	14161460	-3191	Intergenic	NM_001110110	b3gnt3	8.02485	3.94603e-36
peak_130	chr7	23047913	23048445	7369	exon (NM_212780, exon 6 of 11)	NM_212780	mettl3	8.01969	6.26902e-36
peak_158	chr19	2227359	2227871	86989	intron (NM_198819, intron 27 of 28)	NM_001007153	twistnb	8.01765	3.92816e-35
peak_126	chr17	25049968	25050512	34413	Intergenic	NM_001114588	cln8	8.01472	5.38793e-36
peak_132	chr5	50455853	50456597	6922	exon (NM_001002104, exon 3 of 3)	NM_001126469	polr3g	8.0131	7.0797e-36
peak_1057	chr19	13711398	13712580	-28975	Intergenic	NM_001083572	hint2	8.01227	6.0964e-22
peak_144	chr10	22972049	22972560	-53	promoter-TSS (NM_205670)	NM_205670	tmem88a	8.01143	1.27347e-35
peak_137	chr16	38101132	38101841	-52708	Intergenic	NM_001002444	decr1	8.00827	8.97178e-36
peak_133	chr3	24391863	24392382	4924	intron (NM_131507, intron 4 of 12)	NR_030095		8.00672	7.73285e-36
peak_165	chr25	11635226	11636164	-242239	Intergenic	NM_001265607	mespbb	8.00435	8.93128e-35
peak_163	chr5	61213419	61214161	-38053	Intergenic	NM_001127307	dtx2	7.99869	7.94367e-35
peak_135	chr17	30552137	30552847	27661	exon (NM_001003547, exon 18 of 37)	NM_001003547	itsn2b	7.99409	8.07513e-36
peak_83	chr21	693659	694212	-66233	Intergenic	NM_001113483	klf4	7.99345	3.29868e-38
peak_136	chr7	65756570	65757240	28390	intron (NM_213088, intron 4 of 4)	NM_213088	dok1b	7.99201	8.93079e-36
peak_147	chr22	12635518	12636043	74803	Intergenic	NM_199522	rnd3a	7.98373	1.45533e-35
peak_146	chr6	37521339	37521956	43916	intron (NM_001030077, intron 13 of 16)	NM_001030077	slc9a7	7.98194	1.41498e-35
peak_85	chr20	31492296	31493185	30468	intron (NM_001044819, intron 4 of 19)	NM_001044819	sash1a	7.98149	5.72026e-38
peak_91	chr15	22693575	22694274	2345	intron (NM_001012367, intron 1 of 14)	NM_001012367	mcamb	7.9763	1.32175e-37
peak_141	chr1	25953676	25954255	-124579	Intergenic	NM_001122755	bnc2	7.97511	1.15854e-35
peak_153	chr7	19117808	19118291	-36478	Intergenic	NM_214695	mta2	7.96825	2.20285e-35
peak_152	chr15	9554759	9555423	-13309	Intergenic	NM_001013517	zgc:110155	7.96583	2.02741e-35
peak_166	chr23	36696201	36696724	-2981	Intergenic	NM_001020478	gpr182	7.96273	1.1805e-34
peak_151	chr14	21992483	21992992	61606	exon (NM_199273, exon 10 of 14)	NM_199273	zgc:66433	7.96106	1.89246e-35
peak_156	chr23	15343238	15343842	97672	intron (NM_001003833, intron 9 of 20)	NM_001003833	sulf2b	7.96015	3.43451e-35
peak_121	chr2	37323091	37323763	30302	intron (NM_001142672, intron 2 of 20)	NM_001142672	insra	7.96015	2.76899e-36
peak_160	chr19	36635363	36635807	-51368	Intergenic	NM_001044971	bmp8a	7.94464	4.48231e-35
peak_167	chr18	11932509	11933189	128436	intron (NM_001099985, intron 8 of 13)	NM_001099985	hipk2	7.9204	1.19974e-34
peak_155	chr5	24904221	24904852	-6839	Intergenic	NM_001013350	agtr2	7.91961	3.32663e-35
peak_157	chr18	15977618	15978223	71946	Intergenic	NM_001045074	alx1	7.91852	3.49797e-35
peak_159	chr16	41011828	41012377	-3771	exon (NM_001077152, exon 8 of 8)	NM_001103142	elp6	7.91397	4.04924e-35
peak_103	chr3	42397493	42398218	-117791	Intergenic	NM_001109869	kdm8	7.91049	6.12554e-37
peak_180	chr11	18882952	18883909	94191	Intergenic	NM_001079955	dido1	7.90886	4.63502e-34
peak_220	chr1	48027512	48028368	30920	Intergenic	NM_200389	obfc1	7.8998	1.84689e-32
peak_170	chr3	19915793	19916590	13729	exon (NM_001040341, exon 12 of 13)	NM_001005396	atxn7l3	7.89836	1.8563e-34
peak_164	chr18	24080130	24080632	180199	Intergenic	NR_120393		7.89255	8.63294e-35
peak_161	chr14	32694561	32695106	36221	Intergenic	NM_001144809	cd40lg	7.88529	6.51475e-35
peak_118	chr21	35365798	35366398	21400	intron (NM_214692, intron 1 of 13)	NM_214692	mpp1	7.88423	1.93353e-36
peak_162	chr4	19780771	19781441	32419	intron (NM_001045143, intron 1 of 36)	NM_001045143	nav3	7.88225	7.08875e-35
peak_168	chr13	18510832	18511624	-9291	Intergenic	NM_001123010	stox1	7.88056	1.27311e-34
peak_169	chr5	47763001	47763531	-44055	intron (NM_001128340, intron 15 of 37)	NM_001114846	f2r	7.87477	1.48757e-34
peak_138	chr14	33782015	33782980	8926	5' UTR (NM_212940, exon 2 of 10)	NM_212940	lnx2b	7.86509	9.15884e-36
peak_188	chr21	10424266	10425090	-4231	Intergenic	NM_200377	zgc:64106	7.86392	1.11196e-33
peak_139	chr16	44788856	44789542	1697	intron (NM_001008780, intron 1 of 8)	NM_001008780	fli1b	7.85007	9.60833e-36
peak_104	chr20	31233953	31234668	-9189	TTS (NM_001030112)	NM_197933	pdip5	7.84089	6.48286e-37
peak_173	chr5	42823122	42823639	61215	Intergenic	NM_001002505	sub1b	7.83753	2.73734e-34
peak_183	chr20	22351480	22352413	58798	Intergenic	NM_001024653	kdr	7.83638	7.04644e-34
peak_171	chr3	35650032	35651011	-10424	Intergenic	NM_001002497	dctn5	7.83007	2.06308e-34
peak_1010	chr9	31646321	31647080	-36908	Intergenic	NM_001089366	morc3a	7.82176	3.03846e-22
peak_128	chr9	21302006	21302841	103768	intron (NM_001159666, intron 2 of 8)	NM_001159666	igsf3	7.81558	6.0567e-36
peak_129	chr3	19878002	19878722	-8555	Intergenic	NM_001040368	asb16	7.81537	6.24208e-36
peak_175	chr1	34086654	34087123	-3585	Intergenic	NM_001045444	lmo7b	7.80659	3.25666e-34
peak_187	chr17	20500947	20501468	-4438	Intergenic	NM_200410	slc16a9a	7.79888	9.29333e-34
peak_154	chr3	21368782	21369326	-18708	Intergenic	NM_207088	cdipt	7.79028	2.45495e-35
peak_203	chr8	54149936	54150445	61586	intron (NM_001245969, intron 31 of 43)	NM_001245969	cabin1	7.78849	4.17867e-33
peak_208	chr12	38936061	38936532	-98781	Intergenic	NM_001040355	pmp22b	7.78832	5.15868e-33
peak_195	chr14	22882974	22883740	18991	intron (NM_131007, intron 3 of 5)	NM_131007	spon2a	7.7805	2.15941e-33
peak_205	chr11	18831960	18832432	-137796	Intergenic	NM_200467	tmem110	7.77982	4.58294e-33
peak_113	chr14	27573034	27573527	-27685	Intergenic	NM_182862	tgfbi	7.77847	1.66196e-36
peak_181	chr11	22267033	22267652	-30101	intron (NM_001048235, intron 16 of 22)	NM_001002751	ikbke	7.77739	5.58212e-34
peak_182	chr25	21753569	21754029	2332	intron (NM_001204464, intron 1 of 8)	NM_001204464	prr5	7.77247	5.82651e-34
peak_209	chr17	25243595	25244242	5179	intron (NM_001077142, intron 4 of 10)	NM_001077142	zgc:154055	7.77177	6.28262e-33
peak_140	chr1	21725119	21726256	99847	Intergenic	NM_212731	gtf2e2	7.75426	9.80037e-36
peak_200	chr19	965344	965717	49179	Intergenic	NM_200413	slc44a4	7.75401	3.50551e-33
peak_189	chr11	25983745	25984427	-14009	Intergenic	NM_199517	ndrg3a	7.74424	1.12608e-33
peak_999	chr18	24175067	24175754	85170	intron (NR_120393, intron 4 of 4)	NR_120393		7.74384	2.41365e-22
peak_193	chr8	27690537	27691333	19546	3' UTR (NM_001126417, exon 4 of 4)	NM_001126417	si:ch211-156j16.1	7.73335	1.59555e-33
peak_197	chr17	21730173	21730747	12586	intron (NM_213436, intron 5 of 11)	NM_213436	plekha1	7.73246	2.4973e-33
peak_191	chr24	22382682	22383542	33655	intron (NM_001014829, intron 12 of 29)	NM_001014829	flt1	7.72291	1.54867e-33
peak_192	chr3	55713019	55713511	12506	intron (NM_001144782, intron 12 of 15)	NM_001144782	mgrn1b	7.72273	1.57839e-33
peak_176	chr8	31818545	31819401	8563	intron (NM_001123317, intron 1 of 15)	NM_001123317	si:ch211-251j10.3	7.7217	3.30155e-34
peak_116	chr7	21720398	21721759	19369	Intergenic	NM_001204179	wu:fi38e01	7.71567	1.78481e-36
peak_211	chr1	24911234	24912157	16458	Intergenic	NM_001105703	zgc:171777	7.71566	7.42894e-33
peak_207	chr5	25691734	25692610	5923	intron (NM_212786, intron 2 of 21)	NM_212786	rps6ka3a	7.70696	5.04291e-33
peak_271	chr15	33968794	33969234	-2901	Intergenic	NM_001024821	lta	7.69881	5.14772e-31
peak_199	chr25	29864762	29865307	-71712	intron (NM_001083002, intron 6 of 8)	NM_001161495	mettl20	7.69176	3.37879e-33
peak_202	chr15	19407870	19408491	21764	Intergenic	NM_130944	dlc	7.68975	3.99141e-33
peak_1219	chr16	12725955	12727160	181642	Intergenic	NM_131602	dedd1	7.68809	5.38118e-21
peak_148	chr4	23020591	23021384	-121478	Intergenic	NM_194401	celf2	7.68386	1.80926e-35
peak_206	chr15	389310	389728	-65072	Intergenic	NM_131034	gbas	7.68286	4.87951e-33
peak_204	chr9	26192671	26193170	22035	Intergenic	NM_001017796	esd	7.68028	4.36804e-33
peak_143	chr9	9131101	9131909	-37610	Intergenic	NM_001126383	si:ch211-235e18.3	7.67945	1.22998e-35
peak_210	chr3	35821156	35821935	-75800	Intergenic	NM_001017817	crlf3	7.67861	6.89831e-33
peak_201	chr10	8700296	8700730	-19002	Intergenic	NM_001030197	aplnrb	7.67621	3.98905e-33
peak_264	chr15	27566078	27566697	15333	Intergenic	NM_001020672	vtna	7.67509	4.15733e-31
peak_250	chr24	3435582	3436022	-15417	Intergenic	NM_001033726	zgc:113390	7.6648	1.78121e-31
peak_214	chr9	25282601	25283074	-6902	TTS (NM_001128365)	NM_001277070	sdpra	7.65356	9.95092e-33
peak_253	chr24	9319120	9319662	-93749	Intergenic	NM_001202441	nphp3	7.65291	2.20361e-31
peak_240	chr1	47137095	47137786	-7431	intron (NM_199991, intron 7 of 11)	NM_001007448	cdadc1	7.64886	9.03309e-32
peak_215	chr4	25007294	25007729	7724	intron (NM_001114575, intron 2 of 12)	NM_001114575	vetz	7.64876	1.09671e-32
peak_219	chr13	33534061	33534942	6429	intron (NM_001037689, intron 10 of 13)	NM_001243153	tmem234	7.63655	1.53041e-32
peak_213	chr3	28692303	28692896	123811	Intergenic	NM_001201336	fbxl16	7.63312	9.29717e-33
peak_245	chr1	51863853	51864359	-52254	Intergenic	NM_213499	actr2a	7.62481	1.23064e-31
peak_288	chr5	14184063	14184597	73203	Intergenic	NM_200991	ppil2	7.62299	1.59318e-30
peak_225	chr15	19416005	19416543	13670	Intergenic	NM_130944	dlc	7.62095	2.17505e-32
peak_217	chr16	44798924	44799475	11697	intron (NM_001008780, intron 1 of 8)	NM_001008780	fli1b	7.61576	1.37334e-32
peak_234	chr10	7886732	7887287	-83177	Intergenic	NM_001113504	il6st	7.61218	6.07984e-32
peak_179	chr1	48233202	48233725	35386	intron (NM_001077558, intron 3 of 7)	NM_001077558	neurl1aa	7.61181	4.33333e-34
peak_4309	chr22	39520439	39521530	-17955	Intergenic	NM_201294	b3gnt7	7.6116	2.80003e-13
peak_177	chr14	34287053	34287540	-15023	intron (NM_212626, intron 6 of 10)	NM_213365	rab41	7.6032	3.68505e-34
peak_174	chr15	34494008	34494512	14406	intron (NM_199835, intron 1 of 12)	NM_199835	agfg1a	7.60137	2.8312e-34
peak_222	chr21	36366284	36366982	-13923	intron (NM_001007405_1, intron 7 of 11)	NM_205565	zgc:77151	7.60083	1.89042e-32
peak_172	chr3	54077401	54078222	25336	Intergenic	NM_214779	nr5a5	7.59996	2.29497e-34
peak_244	chr15	27842227	27843008	10760	intron (NM_001030229, intron 1 of 1)	NM_001030229	ankrd13b	7.59515	1.21561e-31
peak_224	chr13	30896822	30897280	27009	exon (NM_001009985, exon 5 of 11)	NM_001009985	rassf4	7.5934	2.15892e-32
peak_226	chr23	35987308	35987785	17472	intron (NM_131339, intron 1 of 7)	NM_131339	rarga	7.59085	2.30083e-32
peak_262	chr20	18375695	18376320	-16255	Intergenic	NM_213166	psma8	7.58997	3.39707e-31
peak_149	chr12	19655040	19655821	23325	intron (NM_001044903, intron 5 of 15)	NM_001044903	grid2ipb	7.5897	1.84412e-35
peak_184	chr25	31083032	31083765	-37279	Intergenic	NM_199540	api5	7.57568	7.74175e-34
peak_185	chr25	18862497	18863379	-45145	intron (NM_200118, intron 10 of 11)	NM_194380	dusp6	7.56928	8.4321e-34
peak_243	chr14	24753028	24753681	37315	Intergenic	NM_001037238	kctd16a	7.5687	1.1649e-31
peak_249	chr9	31647520	31648062	-37999	Intergenic	NM_001089366	morc3a	7.5684	1.54679e-31
peak_190	chr16	14267089	14269094	-4224	Intergenic	NM_001289880	rasip1	7.56786	1.4844e-33
peak_413	chr7	30640651	30641552	3065	intron (NM_001099259, intron 1 of 7)	NM_001099259	rab8b	7.55767	7.26279e-28
peak_235	chr12	30466567	30466987	-5809	intron (NM_001005778, intron 7 of 9)	NM_001005778_1	rnf40	7.55468	6.22096e-32
peak_236	chr19	34595008	34595531	44383	Intergenic	NM_001003604	fam92a1	7.55458	6.57283e-32
peak_232	chr3	21543656	21544566	-50677	Intergenic	NM_001006067	syngr1a	7.55387	4.18957e-32
peak_237	chr9	39654898	39655629	14863	intron (NM_001014346, intron 5 of 13)	NM_001014346	snx4	7.54214	6.9184e-32
peak_241	chr15	17020075	17020721	38743	Intergenic	NM_201993	arcn1b	7.5339	9.95534e-32
peak_263	chr14	25322672	25323184	45649	intron (NM_001123011, intron 19 of 21)	NM_212645	hnrnpa0a	7.52846	3.57141e-31
peak_272	chr21	16411042	16411545	19194	intron (NM_001161551, intron 1 of 8)	NM_001161551	rxraa	7.51818	5.4286e-31
peak_238	chr20	34001421	34001859	-67	promoter-TSS (NM_001130598)	NM_001130598	sele	7.51684	8.87286e-32
peak_273	chr12	24729968	24730661	12393	intron (NM_130976, intron 1 of 15)	NM_130976	mpp7	7.51559	6.04239e-31
peak_239	chr21	37387287	37388219	114919	Intergenic	NM_001080058	zgc:158291	7.51498	8.99621e-32
peak_92	chr17	45729746	45730565	-76697	Intergenic	NM_001045345	vcpkmt	7.50655	1.34043e-37
peak_1159	chr7	21243242	21244385	17115	intron (NM_001080579, intron 9 of 23)	NM_001080579	acap1	7.50264	2.38527e-21
peak_248	chr13	17682681	17683500	-38410	Intergenic	NM_001163808	comtd1	7.50022	1.49306e-31
peak_246	chr5	65884438	65885186	-23053	Intergenic	NM_001039813	adora2b	7.50018	1.26673e-31
peak_247	chr13	3945091	3945530	12888	intron (NM_213318, intron 3 of 16)	NM_213318	ppp2r5d	7.49634	1.28408e-31
peak_251	chr5	54783379	54784004	33104	intron (NM_213514, intron 5 of 11)	NM_213514	serinc5	7.49194	1.96547e-31
peak_348	chr14	33833947	33834531	-14008	Intergenic	NM_131109	cdx4	7.48711	4.1661e-29
peak_255	chr17	23681297	23681782	69388	Intergenic	NM_001256225	slc18a2	7.47321	2.64783e-31
peak_275	chr17	9961624	9962191	68483	Intergenic	NM_001170739	mgaa	7.46915	6.79275e-31
peak_295	chr7	14415160	14415875	6034	intron (NM_001099248, intron 2 of 14)	NM_001099248	ankdd1a	7.46767	2.99425e-30
peak_194	chr15	21724374	21724951	92273	Intergenic	NM_001077155	nars2	7.46739	1.74317e-33
peak_257	chr25	16813769	16814262	100843	Intergenic	NM_212847	tead1a	7.46542	2.69936e-31
peak_274	chr3	22590021	22590554	-11164	Intergenic	NM_207640	ifnphi1	7.46392	6.1823e-31
peak_196	chr10	32606737	32607933	6524	intron (NM_001115066, intron 1 of 6)	NM_001115066	esama	7.46215	2.45074e-33
peak_260	chr7	61016129	61017210	143914	intron (NM_131550, intron 10 of 20)	NM_200097	brms1	7.45984	3.11833e-31
peak_223	chr4	20439609	20440618	-37598	intron (NM_001003870, intron 20 of 25)	NM_001006015	pawr	7.45791	1.96875e-32
peak_259	chr21	23683105	23683782	129719	intron (NM_001113551, intron 10 of 11)	NM_001004630	sc5d	7.45262	2.96419e-31
peak_279	chr9	34115684	34116366	-795	promoter-TSS (NM_001111242)	NM_001111242	zgc:172053	7.44211	8.25838e-31
peak_283	chr20	18470708	18471336	-16768	intron (NM_001045125, intron 33 of 35)	NM_001001836	vipas39	7.44189	9.7119e-31
peak_278	chr22	3322870	3323344	4911	intron (NM_001285535, intron 1 of 1)	NM_001285535	tbxa2r	7.43828	8.10561e-31
peak_267	chr9	31681502	31681970	-71620	Intergenic	NM_001109865	klf12b	7.43523	4.64443e-31
peak_269	chr16	27455764	27456431	16585	Intergenic	NM_001017837	zgc:110182	7.43435	4.98395e-31
peak_286	chr13	52324693	52325172	11353	Intergenic	NM_001159821	ss18l2	7.43315	1.22775e-30
peak_266	chr13	27517456	27518030	-4861	Intergenic	NM_001076727	slc17a5	7.4303	4.58238e-31
peak_218	chr18	16542555	16543035	33213	intron (NM_001044986, intron 9 of 11)	NM_001044986	swap70b	7.42612	1.45739e-32
peak_294	chr24	1640873	1641516	182002	Intergenic	NM_001113644_4	zgc:172101	7.4195	2.22053e-30
peak_277	chr7	49718800	49719219	1408	intron (NM_200259, intron 1 of 7)	NM_200259	rbpms2b	7.4152	7.79023e-31
peak_281	chr20	543857	544291	-12656	intron (NM_001104943, intron 10 of 11)	NM_001030225	dse	7.41209	9.32291e-31
peak_308	chr9	675852	676810	-21160	Intergenic	NM_212594_1	ybey	7.40316	5.8871e-30
peak_311	chr10	319399	319825	40604	intron (NM_131836, intron 4 of 5)	NM_001257340	mpzl1l	7.39286	6.96906e-30
peak_284	chr17	43539027	43539474	23050	Intergenic	NM_001076725	mrpl35	7.39274	1.07857e-30
peak_231	chr13	35545527	35546107	-14996	Intergenic	NM_131863	jag1b	7.39092	3.94281e-32
peak_290	chr24	29504565	29505011	21225	Intergenic	NM_001002206	abca4a	7.38608	1.80243e-30
peak_310	chr9	7180958	7181527	-50423	Intergenic	NM_001161497	coa5	7.37313	6.44051e-30
peak_296	chr1	30080256	30080838	5099	intron (NM_001013448, intron 1 of 24)	NM_001013448	itga6b	7.37289	3.05086e-30
peak_221	chr4	14041600	14042152	4988	exon (NM_131027, exon 13 of 13)	NM_131027	smo	7.36607	1.84736e-32
peak_293	chr5	22084459	22085108	-13778	Intergenic	NM_001030130	si:ch211-108c6.2	7.36293	2.00947e-30
peak_365	chr24	28006038	28006635	120248	Intergenic	NM_001077583	zmynd11	7.35649	9.16291e-29
peak_292	chr22	21070863	21071355	10845	exon (NM_001007779, exon 6 of 7)	NM_001007779	amh	7.35544	1.98455e-30
peak_304	chr14	23746659	23747154	245184	Intergenic	NM_001004614	smyd5	7.35266	5.58642e-30
peak_315	chr16	27005249	27005888	82168	Intergenic	NM_199562	ywhabl	7.34978	9.46118e-30
peak_318	chr11	25439518	25439935	-47389	Intergenic	NM_001080582	mxra8a	7.34664	1.18531e-29
peak_212	chr23	2684622	2685210	-55154	Intergenic	NM_001030232	zgc:114123	7.34654	7.76902e-33
peak_427	chr9	289217	289755	-4993	intron (NM_213225, intron 5 of 16)	NM_001020613	cldn10b	7.34316	1.13043e-27
peak_352	chr2	39284029	39284817	-38806	Intergenic	NM_001039833	zgc:136870	7.33969	5.52473e-29
peak_298	chr7	65452667	65454053	93827	Intergenic	NM_001017616	lypla1	7.33964	3.59392e-30
peak_321	chr2	39768162	39769056	71529	Intergenic	NM_001005919	epha4a	7.33778	1.35237e-29
peak_297	chr5	43750920	43751508	-8838	Intergenic	NM_200056	emc6	7.33625	3.29082e-30
peak_374	chr13	24719631	24720076	-5000	Intergenic	NM_212794	sertad2b	7.32686	1.55157e-28
peak_335	chr5	42866079	42866683	59751	Intergenic	NM_001102673	npr3	7.31953	2.489e-29
peak_300	chr23	20067525	20067932	-63367	Intergenic	NM_200027	rpl10	7.31751	4.04344e-30
peak_178	chr3	40625740	40626576	54929	Intergenic	NM_001076560	fscn1a	7.31492	4.17533e-34
peak_336	chr25	37182694	37183170	-6001	Intergenic	NM_001001405	irx5b	7.3136	2.51411e-29
peak_302	chr11	45331889	45332427	9724	exon (NM_001007452, exon 2 of 10)	NM_001007452	gnb4b	7.31073	4.58217e-30
peak_305	chr16	32764756	32765276	-27198	Intergenic	NM_212905	zgc:77086	7.3099	5.59667e-30
peak_306	chr2	22791371	22792036	-17395	Intergenic	NM_131213	rnf2	7.30416	5.63581e-30
peak_106	chr19	48206530	48207093	34647	exon (NM_001012369_1, exon 9 of 10)	NM_001012369_1	ext1b	7.30303	9.74534e-37
peak_414	chr8	31481491	31481950	13759	intron (NM_001039816, intron 9 of 15)	NM_001039816	specc1la	7.3019	7.45323e-28
peak_309	chr22	15910471	15911232	44079	Intergenic	NM_001002203	fam32a	7.2954	6.18597e-30
peak_4860	chr11	6082544	6083901	-232	promoter-TSS (NM_001030244)	NM_001030244	vsg1	7.2945	1.56156e-12
peak_313	chr11	24564683	24565234	-168034	Intergenic	NM_001145767	nfasca	7.29432	8.5088e-30
peak_1840	chr5	72221984	72223319	76704	Intergenic	NM_001025178	isca1	7.28812	1.73475e-18
peak_326	chr18	22010696	22011167	2456	intron (NM_001045108, intron 1 of 20)	NM_001045108	fam65a	7.28293	1.94268e-29
peak_425	chr24	6083515	6084376	23885	intron (NM_200738, intron 6 of 9)	NM_001017656	pdss1	7.28107	1.0795e-27
peak_312	chr10	11052432	11052873	48492	exon (NM_001024207, exon 6 of 9)	NM_001024207	ugcg	7.2805	8.04024e-30
peak_333	chr4	16289234	16289787	-23679	Intergenic	NM_001099454	casc1	7.28001	2.35284e-29
peak_314	chr22	27290918	27291438	-53381	Intergenic	NM_001244080	capn8	7.27685	8.82053e-30
peak_252	chr5	32637154	32638020	-194	promoter-TSS (NM_001102672)	NM_001102672	ankfy1	7.27572	1.9719e-31
peak_316	chr12	18569354	18569827	-9219	Intergenic	NM_201100	minpp1b	7.27501	9.91071e-30
peak_282	chr25	3563328	3563918	-36552	Intergenic	NM_001024431	hbp1	7.27016	9.67646e-31
peak_233	chr7	24771989	24772666	109235	Intergenic	NM_001020521	zgc:109889	7.27004	4.32614e-32
peak_353	chr19	9697678	9698348	-16200	Intergenic	NM_001044874	si:ch211-81a5.5	7.26755	5.57515e-29
peak_276	chr15	21688156	21689118	56248	Intergenic	NM_001077155	nars2	7.26661	7.75825e-31
peak_2348	chr1	19620837	19621810	-13996	Intergenic	NM_131010	tll1	7.26393	6.34546e-17
peak_354	chr17	17365635	17366089	-87810	intron (NM_001123049, intron 8 of 9)	NM_001080009	nrxn3a	7.252	6.51386e-29
peak_600	chr17	43748002	43748506	-38101	Intergenic	NM_183341	egr2a	7.24965	1.30651e-25
peak_324	chr6	38609143	38609700	-94849	Intergenic	NM_001007318	ube3a	7.23952	1.74959e-29
peak_380	chr14	7934826	7935279	62419	Intergenic	NM_001014305	zgc:110843	7.2384	2.06185e-28
peak_528	chr19	30117456	30118312	141927	Intergenic	NM_001102573	ctgfb	7.23832	2.99613e-26
peak_426	chr11	19607842	19608528	28755	intron (NM_001257196, intron 13 of 29)	NM_001257196	adamts9	7.23703	1.12854e-27
peak_1626	chr19	45217024	45218053	6924	intron (NM_212781, intron 1 of 16)	NM_212781	yrk	7.23533	3.42969e-19
peak_334	chr3	14645451	14645912	40887	exon (NM_001040248, exon 9 of 11)	NM_201195	nme4	7.22897	2.39238e-29
peak_331	chr6	53944387	53944990	9536	Intergenic	NM_200740	fhit	7.2272	2.30875e-29
peak_363	chr8	20012242	20012664	-5195	intron (NM_201302, intron 5 of 5)	NM_001004593	zgc:92140	7.22354	8.95123e-29
peak_341	chr5	40714378	40715007	14855	intron (NM_001193540, intron 1 of 15)	NM_001193540	bmp2k	7.22214	3.06326e-29
peak_344	chr19	2091544	2092107	-7396	intron (NM_198819, intron 27 of 28)	NM_001144806	LOC792465	7.22163	3.2908e-29
peak_349	chr5	26475008	26475539	6437	intron (NM_001128530, intron 1 of 21)	NM_001128530	ap1b1	7.22138	4.41355e-29
peak_627	chr21	37417646	37419853	145915	Intergenic	NM_001080058	zgc:158291	7.22098	2.61552e-25
peak_342	chr9	34900685	34901168	-8158	Intergenic	NR_039078		7.21807	3.14186e-29
peak_338	chr9	23920369	23920828	31108	Intergenic	NM_001002339	arl5a	7.21388	2.85698e-29
peak_368	chr4	23057220	23057627	-157914	Intergenic	NM_194401	celf2	7.21057	1.16794e-28
peak_289	chr18	25356451	25356906	27102	Intergenic	NM_001103120	pex11a	7.21036	1.76834e-30
peak_356	chr20	37360179	37360577	35036	intron (NM_213140, intron 3 of 7)	NM_213140	vta1	7.20287	6.94199e-29
peak_350	chr11	18243905	18244329	-30601	Intergenic	NM_001077273	fam19a4b	7.2021	4.77619e-29
peak_399	chr5	37443611	37444016	39681	intron (NM_001126477, intron 2 of 13)	NM_001126477	stard8	7.20184	4.99162e-28
peak_364	chr10	23368752	23369240	-9932	Intergenic	NM_001020582	nle1	7.20134	9.06644e-29
peak_346	chr12	24685396	24686112	56953	intron (NM_130976, intron 5 of 15)	NM_130976	mpp7	7.20133	3.85294e-29
peak_327	chr19	17273994	17274875	-13957	Intergenic	NM_001039524	zfpm2b	7.198	1.97915e-29
peak_390	chr10	26979859	26980393	-120147	Intergenic	NM_001017649	arfip2b	7.19658	3.61442e-28
peak_299	chr25	31086611	31087130	-33807	Intergenic	NM_199540	api5	7.19322	3.95722e-30
peak_291	chr16	22053803	22054479	71860	Intergenic	NM_131028	ahr1a	7.19134	1.94098e-30
peak_1698	chr17	33086108	33086930	-17511	Intergenic	NM_131405	prox1a	7.18818	5.88558e-19
peak_361	chr20	23839214	23839884	2425	exon (NM_001079836, exon 6 of 8)	NM_001079836	si:dkey-15j16.2	7.18231	8.2891e-29
peak_398	chr5	35258365	35258827	28739	intron (NM_001077375, intron 6 of 8)	NM_001077375	ttll11	7.17369	4.23997e-28
peak_369	chr4	20326238	20326693	76050	intron (NM_001006015, intron 1 of 5)	NM_001006015	pawr	7.17302	1.18856e-28
peak_254	chr17	16038224	16038750	106809	Intergenic	NM_001080054	znf395a	7.17265	2.43864e-31
peak_720	chr21	9141336	9142171	-7507	Intergenic	NM_200044	dnajc21	7.17013	2.44504e-24
peak_2492	chr10	27079413	27080628	-70407	Intergenic	NM_001007030	synj1	7.16885	1.44087e-16
peak_378	chr20	19842340	19842783	88532	Intergenic	NM_212570	ptk2bb	7.16804	1.94283e-28
peak_366	chr13	5724100	5724610	34963	Intergenic	NM_130955	dld	7.16606	9.26448e-29
peak_280	chr8	4856501	4857153	-37449	intron (NM_200459, intron 7 of 8)	NM_199988	sept5a	7.16527	8.46687e-31
peak_359	chr18	15838067	15838609	-41	promoter-TSS (NM_001245071)	NM_001245072	slc6a15	7.165	7.98907e-29
peak_256	chr15	23323426	23324102	-27390	Intergenic	NM_212633	appbp2	7.15579	2.65724e-31
peak_381	chr20	4211539	4212220	33206	intron (NM_001113647, intron 2 of 12)	NM_001113647	zgc:172112	7.15482	2.10168e-28
peak_372	chr1	45850003	45850669	27753	intron (NM_001128337, intron 14 of 14)	NM_001145709	si:ch211-243a20.3	7.1491	1.3195e-28
peak_367	chr21	31893217	31893698	-36512	Intergenic	NR_120380		7.14335	1.10865e-28
peak_406	chr9	45420390	45420961	-59948	Intergenic	NM_130978	neurod	7.14015	6.6537e-28
peak_471	chr19	6068669	6069167	26662	Intergenic	NM_199588	eif1b	7.13919	6.14325e-27
peak_265	chr7	60608591	60609519	21676	intron (NM_001042686, intron 7 of 12)	NM_001042686	hspa12b	7.13569	4.22762e-31
peak_373	chr6	50632192	50632675	4038	intron (NM_001123252, intron 1 of 14)	NM_001123252	si:dkey-46l15.1	7.13409	1.3399e-28
peak_566	chr4	23038419	23038939	-139170	Intergenic	NM_194401	celf2	7.13316	6.21944e-26
peak_376	chr13	5581563	5582090	32260	intron (NM_213234, intron 1 of 7)	NM_213234	spred2b	7.1291	1.61458e-28
peak_1752	chr9	32430458	32431197	115289	Intergenic	NM_131558	zic2a	7.1274	8.75565e-19
peak_375	chr2	31221158	31221658	29784	intron (NM_001081748_1, intron 10 of 11)	NM_001166324_1	cacnb2b	7.12327	1.57614e-28
peak_287	chr20	48650491	48651012	29013	exon (NM_001105276, exon 17 of 20)	NM_001105276	hadhaa	7.12094	1.5736e-30
peak_472	chr2	21532096	21532613	101703	Intergenic	NM_001080042	zgc:158346	7.11784	6.17715e-27
peak_230	chr16	43792671	43793152	4242	exon (NM_001202507, exon 3 of 23)	NM_001202507	ptpn23a	7.11541	3.79764e-32
peak_460	chr5	31187617	31188076	10571	exon (NM_200168, exon 13 of 13)	NM_200168	nelfb	7.11471	4.40646e-27
peak_402	chr21	29208121	29208546	3635	intron (NM_001077287, intron 1 of 18)	NM_001077287	afap1l1b	7.10662	5.49131e-28
peak_388	chr8	2735594	2736005	-15262	exon (NM_001003885, exon 7 of 14)	NM_001128240	si:ch211-51h9.7	7.104	3.36193e-28
peak_400	chr23	8748132	8748614	-37738	Intergenic	NM_001130639	rgs19	7.10332	5.1152e-28
peak_7516	chr8	12062369	12066787	-871	promoter-TSS (NM_001123243)	NM_001123243	si:ch211-248e11.2	7.10331	4.45612e-10
peak_707	chr16	42178199	42178917	-34278	intron (NM_182855, intron 6 of 7)	NM_199661	stt3b	7.10289	1.89396e-24
peak_548	chr17	34020240	34020856	-56448	Intergenic	NM_001003855	fut8a	7.10186	4.60955e-26
peak_852	chr21	24308375	24309321	-23293	intron (NM_001082863, intron 1 of 8)	NM_001109726	zgc:171740	7.10161	2.61524e-23
peak_423	chr2	19253225	19253884	34869	intron (NM_001005989, intron 1 of 7)	NM_001005989	elovl1a	7.09849	9.85064e-28
peak_320	chr22	17654237	17654699	29221	Intergenic	NM_001128684	si:ch211-197g15.10	7.09479	1.31939e-29
peak_392	chr16	26846601	26847049	5424	intron (NM_001201420, intron 4 of 7)	NM_001201417	fxyd6l	7.09366	3.84144e-28
peak_546	chr21	19014478	19015039	-66365	Intergenic	NM_201171	dusp4	7.09228	4.2168e-26
peak_464	chr7	63036995	63037489	146009	Intergenic	NM_200491	tbc1d19	7.08934	4.8098e-27
peak_604	chr11	19370663	19371104	77426	intron (NM_001007063, intron 1 of 21)	NM_001007063	magi1b	7.08784	1.68697e-25
peak_416	chr19	29164793	29165309	45534	Intergenic	NR_105066		7.0874	8.45922e-28
peak_396	chr10	28802640	28803046	-3862	Intergenic	NM_001281468	med13a	7.08337	4.10721e-28
peak_468	chr23	7719619	7720083	-45761	Intergenic	NM_205718	pofut1	7.08224	5.57351e-27
peak_495	chr9	12641576	12642032	59222	Intergenic	NM_001089454	zgc:162707	7.07933	1.13152e-26
peak_407	chr16	14385884	14386537	3749	exon (NM_001045344, exon 3 of 3)	NM_001045344	zgc:153234	7.0789	6.71564e-28
peak_1287	chr14	33861780	33862705	37163	exon (NM_131472, exon 21 of 30)	NM_131472	kdrl	7.07727	1.19512e-20
peak_394	chr3	59397828	59398192	73948	Intergenic	NM_001122620	zgc:171489	7.0768	4.02555e-28
peak_322	chr18	9380179	9381113	378144	Intergenic	NM_001100024	LOC566572	7.07121	1.38356e-29
peak_329	chr8	8316127	8316561	33377	Intergenic	NM_131848	tfe3a	7.06851	2.03555e-29
peak_713	chr3	55325799	55326408	25719	intron (NM_001007403, intron 2 of 13)	NM_001007403	trip10a	7.06083	2.22784e-24
peak_409	chr18	37171697	37172111	-20408	Intergenic	NM_200573	onecut1	7.05476	6.7714e-28
peak_411	chr18	39438530	39438930	133852	Intergenic	NM_001076747	fbxo36a	7.05348	7.03694e-28
peak_408	chr17	29267839	29268461	40124	Intergenic	NM_001003513	traf3	7.05333	6.76685e-28
peak_456	chr11	25444145	25444908	-52189	Intergenic	NM_001080582	mxra8a	7.05222	3.61757e-27
peak_421	chr5	61254020	61254498	2416	intron (NM_001127307, intron 1 of 8)	NM_001127307	dtx2	7.05049	9.38324e-28
peak_506	chr6	4132253	4132945	-264265	Intergenic	NM_200247	unc50	7.05004	1.38137e-26
peak_410	chr21	8561017	8561812	159267	Intergenic	NM_001037701	mapk10	7.04548	6.98645e-28
peak_449	chr4	6267788	6268245	9283	intron (NM_001166228, intron 2 of 51)	NM_001166228	dock4b	7.04176	2.75333e-27
peak_337	chr7	49520291	49520724	187697	Intergenic	NM_131427	cpeb1b	7.03373	2.7231e-29
peak_403	chr7	52179971	52180374	-97473	Intergenic	NM_212439	per1b	7.03324	5.78557e-28
peak_419	chr11	38492999	38493746	-2580	intron (NM_001040385, intron 5 of 8)	NR_030659		7.03079	9.18928e-28
peak_580	chr16	12822094	12822647	-123906	Intergenic	NM_131390	gsk3ab	7.02777	8.77539e-26
peak_2410	chr3	34595152	34596072	50986	intron (NM_198911, intron 2 of 10)	NM_198911	sept9a	7.02131	8.64857e-17
peak_438	chr3	56048955	56049507	-49828	Intergenic	NM_183066	hbae3	7.01742	1.85371e-27
peak_431	chr13	164955	165389	-5801	Intergenic	NM_001114895	zgc:171534	7.01244	1.33775e-27
peak_432	chr24	22337790	22338254	9783	exon (NM_001105692, exon 9 of 18)	NM_001105692	pan3	7.01113	1.35074e-27
peak_523	chr16	26928786	26929292	5639	intron (NM_199562, intron 2 of 4)	NM_199562	ywhabl	7.01055	2.42205e-26
peak_443	chr17	22073932	22074330	-106967	Intergenic	NM_001076596	mrps5	7.00995	2.13471e-27
peak_442	chr5	39534189	39534676	1646	exon (NM_001077573, exon 2 of 6)	NM_001077573	scn4bb	7.00981	2.12615e-27
peak_434	chr2	6718683	6719134	14715	intron (NM_001126390, intron 1 of 14)	NM_001126390	si:dkey-60b12.7	7.00892	1.49568e-27
peak_307	chr3	59330933	59331447	7128	exon (NM_001122620, exon 3 of 7)	NM_001122620	zgc:171489	7.00628	5.77886e-30
peak_479	chr23	27974499	27975208	-6572	Intergenic	NM_001030115	dhh	7.00421	8.07295e-27
peak_453	chr22	10448753	10449500	14810	exon (NM_001195614, exon 11 of 69)	NM_001195614	stab1	6.99446	3.33907e-27
peak_386	chr18	34234032	34234546	51519	exon (NM_001014320, exon 12 of 13)	NM_001014320	ppp1r13l	6.99304	2.70181e-28
peak_507	chr10	32653259	32653734	52685	intron (NM_001115066, intron 1 of 6)	NM_001115066	esama	6.99275	1.42076e-26
peak_439	chr21	28647419	28647782	-104027	Intergenic	NM_001007382	ttc1	6.99238	1.89766e-27
peak_332	chr1	45435541	45436369	-22521	Intergenic	NM_199662	dnaja1	6.98767	2.3271e-29
peak_358	chr18	20486652	20487111	28986	intron (NM_001044883, intron 19 of 26)	NM_001044883	cftr	6.98472	7.48331e-29
peak_445	chr9	33678825	33679252	2902	intron (NM_198821, intron 4 of 10)	NM_198821	dnajb11	6.98463	2.24712e-27
peak_458	chr4	20013135	20013731	-128539	Intergenic	NM_001002463	syt1a	6.98387	4.26401e-27
peak_476	chr5	39457497	39457906	2732	exon (NM_131056, exon 3 of 3)	NM_131056	ins	6.98224	7.25304e-27
peak_360	chr6	33712224	33712793	-24200	Intergenic	NM_001114441	ap1m3	6.97994	8.19969e-29
peak_1661	chr5	68152302	68153176	-63975	Intergenic	NM_131153	rxrab	6.97949	4.4953e-19
peak_486	chr5	26310258	26311027	22038	intron (NM_001008576, intron 1 of 3)	NM_001008576		6.97337	1.01866e-26
peak_451	chr11	18829023	18829548	-134885	Intergenic	NM_200467	tmem110	6.97293	2.93355e-27
peak_270	chr11	32593525	32594140	6629	intron (NM_001003624, intron 1 of 5)	NM_001003624	diaph3	6.97188	5.10094e-31
peak_463	chr6	33677701	33678614	-1843	Intergenic	NM_001003858	mpl	6.97173	4.77932e-27
peak_455	chr13	51970204	51970712	-28754	Intergenic	NM_144764	gpib	6.97157	3.61334e-27
peak_339	chr7	52823576	52824069	-47877	exon (NM_001044906, exon 11 of 13)	NM_001017840	rasl11a	6.96853	2.88179e-29
peak_459	chr21	33690489	33690932	38097	exon (NM_203461, exon 8 of 15)	NM_203461	chm	6.96328	4.36024e-27
peak_482	chr2	22768335	22768887	-40487	Intergenic	NM_131213	rnf2	6.96127	8.72183e-27
peak_521	chr21	41242066	41242479	30668	Intergenic	NM_201133	stk10	6.95459	2.20781e-26
peak_328	chr5	55760488	55760950	32947	exon (NM_001003613, exon 9 of 13)	NM_001003613	srek1	6.95241	1.99504e-29
peak_462	chr18	27929781	27930240	54263	exon (NM_001080159, exon 7 of 15)	NM_001080159	hipk3b	6.94954	4.73391e-27
peak_510	chr3	55588157	55588911	-67677	Intergenic	NM_001159970	s1pr2	6.94278	1.51785e-26
peak_536	chr16	7168323	7168725	-191298	Intergenic	NM_001003516	zgc:100908	6.94265	3.47679e-26
peak_621	chr4	10624505	10624895	20605	Intergenic	NM_001007767	net1	6.9371	2.19507e-25
peak_467	chr10	2472974	2473504	-135678	Intergenic	NM_001008630	nxnl2	6.9357	5.5626e-27
peak_466	chr17	14494941	14495496	17116	intron (NM_001204257, intron 3 of 17)	NM_001204257	ppp1r13ba	6.93477	5.34414e-27
peak_355	chr24	29448927	29449397	-34401	Intergenic	NM_001002206	abca4a	6.93435	6.62055e-29
peak_493	chr5	14682179	14682664	52226	Intergenic	NM_001099993	si:ch211-89f7.1	6.93337	1.06319e-26
peak_483	chr11	43379957	43380385	142367	Intergenic	NM_001077254	slmapa	6.93306	9.08479e-27
peak_469	chr1	46789493	46790101	98357	Intergenic	NM_001037662	sox1b	6.93183	6.06213e-27
peak_801	chr21	28157892	28158572	16568	intron (NM_001003543, intron 2 of 7)	NM_001003543	zgc:100829	6.93086	1.14945e-23
peak_512	chr20	18516959	18517406	-62928	intron (NM_001045125, intron 13 of 35)	NM_001001836	vipas39	6.92996	1.58923e-26
peak_229	chr2	43434979	43435857	129279	Intergenic	NM_205735	pard3	6.92964	2.95199e-32
peak_480	chr7	39420417	39420907	59305	Intergenic	NM_131885	cebpa	6.92872	8.28776e-27
peak_317	chr22	10480258	10480954	-16670	Intergenic	NM_001195614	stab1	6.92751	9.94037e-30
peak_3715	chr17	10362120	10363025	-3380	Intergenic	NM_199786	clec14a	6.92537	3.48648e-14
peak_490	chr2	23541796	23542332	4617	Intergenic	NM_001199680	mrpl34	6.92514	1.05408e-26
peak_491	chr24	28207363	28207936	62622	intron (NM_131779, intron 9 of 12)	NM_001115054	si:dkey-25o1.6	6.92514	1.05408e-26
peak_502	chr1	24971123	24971766	-10418	Intergenic	NM_200808	ndufb6	6.92469	1.29066e-26
peak_478	chr10	9176749	9177252	-6300	Intergenic	NM_001015063	snx18b	6.92421	7.50465e-27
peak_515	chr13	17687132	17687631	-34119	Intergenic	NM_001163808	comtd1	6.92202	1.84985e-26
peak_487	chr6	37632668	37633228	29387	intron (NM_212759, intron 11 of 30)	NM_212759	cyfip1	6.92093	1.02311e-26
peak_514	chr3	28770729	28771127	45482	Intergenic	NM_001201336	fbxl16	6.92032	1.78696e-26
peak_571	chr8	31403366	31403823	54382	intron (NM_001123253, intron 4 of 22)	NM_001123253	si:dkey-91m11.5	6.91876	6.59997e-26
peak_397	chr8	15736401	15736809	-19895	Intergenic	NM_001113603	si:dkey-7o6.3	6.91113	4.19163e-28
peak_379	chr1	19494251	19494824	112790	Intergenic	NM_131010	tll1	6.90693	1.99611e-28
peak_489	chr3	33370727	33371208	-66565	Intergenic	NM_001114705	hspb9	6.90603	1.04765e-26
peak_520	chr6	33724034	33724613	-12385	Intergenic	NM_001114441	ap1m3	6.90445	2.20153e-26
peak_499	chr11	24958047	24958956	-10590	Intergenic	NM_001002171	hdac11	6.90176	1.21736e-26
peak_494	chr11	6733577	6733957	-167949	Intergenic	NM_001017761	rab3ab	6.89859	1.06561e-26
peak_497	chr6	1219809	1220133	58386	intron (NM_001110010_1, intron 3 of 17)	NM_001110010_1	plxna1b	6.89812	1.16744e-26
peak_519	chr25	18848224	18848651	-30644	Intergenic	NM_194380	dusp6	6.89748	2.19008e-26
peak_412	chr8	20573285	20573808	57816	Intergenic	NM_001123276	znf692	6.89578	7.10216e-28
peak_555	chr17	45709238	45709729	69300	Intergenic	NM_001014367	zgc:110783	6.89543	5.25609e-26
peak_719	chr5	50147212	50147960	-104650	Intergenic	NM_001130962	mef2cb	6.89085	2.43198e-24
peak_578	chr2	27755478	27755926	1657	intron (NM_001004543, intron 1 of 12)	NM_001004543	lyn	6.8868	8.19578e-26
peak_503	chr6	54548405	54548808	16928	intron (NM_001109724, intron 2 of 12)	NM_001109724	tead3b	6.88665	1.30154e-26
peak_429	chr7	32822904	32823391	-47211	Intergenic	NM_001199362	cilp	6.88641	1.17327e-27
peak_4387	chr14	9416563	9417932	36131	Intergenic	NM_001004009	asb12b	6.87918	3.68336e-13
peak_509	chr20	20991049	20991438	13699	intron (NM_199889, intron 4 of 18)	NM_001024815	btbd6b	6.87879	1.49465e-26
peak_345	chr15	46452185	46453268	6748	intron (NM_001039804, intron 5 of 14)	NM_001039804	inppl1a	6.87728	3.47154e-29
peak_804	chr3	60195085	60195626	5653	intron (NM_001113799, intron 2 of 14)	NM_001113799	zmp:0000000686	6.8744	1.2235e-23
peak_2221	chr12	18783285	18784268	-3729	Intergenic	NM_131516	pvalb2	6.87313	2.52629e-17
peak_424	chr4	12627655	12628181	4122	intron (NM_001044820, intron 5 of 12)	NM_001044820	mdm1	6.87299	1.04705e-27
peak_525	chr7	25983059	25983535	12663	exon (NM_001002500, exon 7 of 7)	NM_001002500	otub1b	6.87251	2.84433e-26
peak_417	chr8	2905827	2906217	-29467	Intergenic	NM_001039998	sh3glb2a	6.87003	8.77566e-28
peak_585	chr23	32176284	32176675	24550	Intergenic	NM_199539	armc1l	6.86669	1.00239e-25
peak_540	chr2	49349420	49350013	-62923	Intergenic	NM_001077752	zgc:123035	6.86409	3.63057e-26
peak_5061	chr9	3914968	3915872	-247063	Intergenic	NM_180973	sp5a	6.86278	2.63768e-12
peak_535	chr18	30527171	30527619	15127	Intergenic	NM_001002622	irf8	6.86019	3.45736e-26
peak_726	chr24	17631400	17631911	13130	intron (NM_001128702, intron 1 of 9)	NM_001128702	pip4k2aa	6.85955	3.00315e-24
peak_587	chr3	23138725	23139341	-18255	Intergenic	NM_001128744	cyb561	6.85757	1.03081e-25
peak_976	chr19	34885350	34886378	56502	Intergenic	NM_001127256	triqk	6.85678	1.53276e-22
peak_325	chr9	16883402	16883853	-133590	Intergenic	NM_001113633	si:dkey-103d23.5	6.85643	1.8716e-29
peak_553	chr18	20549435	20550228	91936	Intergenic	NM_001044883	cftr	6.85546	5.15772e-26
peak_377	chr20	25736310	25736979	-4681	Intergenic	NM_001199990	cep135	6.85341	1.93167e-28
peak_575	chr23	33797387	33798041	-25885	Intergenic	NM_001004288	itga5	6.85283	7.33153e-26
peak_537	chr18	23027158	23028121	53058	intron (NM_131301, intron 2 of 9)	NM_131301	mef2aa	6.85218	3.48055e-26
peak_422	chr1	53839017	53839475	-30933	Intergenic	NM_199523	ucp1	6.85201	9.82471e-28
peak_643	chr19	25191833	25192559	38786	intron (NM_001045221, intron 16 of 21)	NM_001045221	si:dkeyp-92c9.3	6.85053	3.97605e-25
peak_524	chr15	19102764	19103406	-16279	Intergenic	NM_001083838	med13b	6.84939	2.60128e-26
peak_444	chr6	30159900	30160409	15599	Intergenic	NM_001045383	zgc:153311	6.84852	2.18342e-27
peak_531	chr5	72395950	72396486	-6286	Intergenic	NM_001114707	si:ch211-157p22.10	6.8466	3.07877e-26
peak_549	chr21	19796628	19797024	18790	Intergenic	NM_001145766	htr1ab	6.84348	4.74928e-26
peak_470	chr11	6060473	6061052	16023	intron (NM_001020769, intron 6 of 8)	NM_001020769	gtpbp3	6.84317	6.13586e-27
peak_301	chr19	22772647	22773138	57987	intron (NM_001045159, intron 9 of 9)	NM_199656	slc52a2	6.84188	4.16541e-30
peak_620	chr24	22877892	22878302	-166594	Intergenic	NM_131572	dap	6.84132	2.157e-25
peak_492	chr9	56299800	56300211	25129	exon (NM_001002457, exon 9 of 12)	NM_001002457	egfl6	6.84047	1.06045e-26
peak_387	chr14	27805703	27806189	-5147	Intergenic	NM_001110457	klhl4	6.839	3.1159e-28
peak_574	chr9	10334060	10334446	36322	Intergenic	NM_001003636	hnmt	6.83869	7.12976e-26
peak_689	chr24	24642242	24642913	4154	Intergenic	NM_139180	lyz	6.83867	1.13436e-24
peak_477	chr20	22309128	22309597	16214	exon (NM_001024653, exon 6 of 32)	NM_001024653	kdr	6.83624	7.3727e-27
peak_541	chr2	39778352	39778813	61556	exon (NM_001005919, exon 14 of 17)	NM_001005919	epha4a	6.83372	3.69329e-26
peak_542	chr20	39727200	39727620	16129	intron (NM_001020734, intron 4 of 5)	NM_001045231	hddc2	6.83372	3.69329e-26
peak_539	chr10	28682716	28683074	27902	exon (NM_001020542, exon 15 of 25)	NM_001020542	ints2	6.83355	3.60085e-26
peak_634	chr6	30588823	30589211	192848	Intergenic	NM_001037669	insl5a	6.83305	2.95406e-25
peak_596	chr24	9553260	9553693	55953	Intergenic	NM_001199738	topbp1	6.82974	1.17738e-25
peak_545	chr24	20233783	20234380	33423	Intergenic	NM_199619	csrnp1b	6.8294	3.93796e-26
peak_1156	chr11	14510896	14511858	-50781	Intergenic	NM_001122654	ptbp1b	6.82895	2.28801e-21
peak_552	chr20	29117649	29118181	-117655	Intergenic	NM_001006019	katnbl1	6.8259	5.09474e-26
peak_385	chr25	1062989	1063539	52201	Intergenic	NM_001080075	nell2a	6.82531	2.5766e-28
peak_646	chr24	8312868	8313320	-5262	Intergenic	NM_001039995	slc35b3	6.82472	4.07533e-25
peak_1347	chr14	48604175	48604955	-5794	Intergenic	NM_201014	rom1b	6.82365	2.10342e-20
peak_679	chr1	25008950	25009367	15546	intron (NM_200554, intron 6 of 7)	NM_200554	mtap	6.82341	8.66203e-25
peak_589	chr7	27115252	27115625	-40163	intron (NM_201124, intron 9 of 14)	NM_199618	alox12	6.82157	1.10191e-25
peak_705	chr20	1571730	1572319	136357	Intergenic	NM_001100056	LOC796447	6.81856	1.83572e-24
peak_565	chr19	24839389	24839857	-40602	Intergenic	NM_001083107	si:dkey-81h8.1	6.81855	6.13633e-26
peak_1076	chr3	55418925	55419560	-5154	exon (NM_201463, exon 12 of 13)	NM_001204454	p2ry11	6.8184	7.46563e-22
peak_568	chr17	52247546	52248311	-22303	TTS (NM_200237)	NM_131801	odc1	6.81753	6.31575e-26
peak_560	chr5	30829002	30829464	4320	intron (NM_001099979, intron 6 of 13)	NM_001099979	man1b1	6.81266	5.73935e-26
peak_557	chr15	34332851	34333309	-6184	Intergenic	NM_213519	sesn3	6.8125	5.53986e-26
peak_618	chr4	15504305	15504956	-29722	Intergenic	NM_131697	dcn	6.81234	2.12762e-25
peak_391	chr13	366613	367166	-7134	Intergenic	NM_212700	degs1	6.81131	3.69798e-28
peak_3083	chr20	22370330	22371470	74518	Intergenic	NM_131053	kita	6.81031	2.80897e-15
peak_558	chr22	19161223	19161694	7944	exon (NM_198142, exon 5 of 9)	NM_198142	bsg	6.8071	5.59404e-26
peak_573	chr3	56271143	56271504	-1271	Intergenic	NM_001002045	mafga	6.80592	7.11406e-26
peak_389	chr25	18877800	18878238	44752	intron (NM_200118, intron 10 of 11)	NM_200118	poc1b	6.8001	3.5649e-28
peak_579	chr13	33053444	33053854	22628	exon (NM_174863, exon 24 of 31)	NM_001004615	pqlc3	6.79573	8.62523e-26
peak_703	chr19	26350612	26351162	-92379	Intergenic	NM_212563	pard6gb	6.79319	1.80169e-24
peak_3388	chr4	16228886	16229604	-83944	Intergenic	NM_001099454	casc1	6.79134	9.84849e-15
peak_808	chr24	24643573	24644272	2809	exon (NM_139180, exon 4 of 4)	NM_139180	lyz	6.78838	1.3666e-23
peak_441	chr10	43651175	43651687	11583	intron (NM_131269, intron 3 of 11)	NM_131269	tcf7l1a	6.78831	2.09365e-27
peak_590	chr20	27558502	27558969	123250	Intergenic	NR_030115		6.78822	1.11875e-25
peak_384	chr20	18544307	18544761	63150	intron (NM_001045125, intron 5 of 35)	NM_001045125	cdc42bpb	6.78819	2.56066e-28
peak_619	chr3	33750240	33750679	-122195	Intergenic	NM_213330	sgsm3	6.78703	2.15148e-25
peak_586	chr7	25949088	25949613	46610	Intergenic	NM_001002500	otub1b	6.78239	1.02096e-25
peak_340	chr10	20554502	20555604	-28299	Intergenic	NM_001099244	loxl2a	6.78238	2.91724e-29
peak_582	chr1	46355717	46356222	-37423	Intergenic	NM_001075102	lipt1	6.78187	9.25979e-26
peak_663	chr5	16102098	16102481	-7929	exon (NM_001123312, exon 16 of 16)	NM_001002154	ap3m2	6.781	6.06181e-25
peak_404	chr7	20242744	20243136	11563	Intergenic	NM_001100106	fcer1g	6.7802	5.87206e-28
peak_584	chr24	9359161	9359581	-53769	Intergenic	NM_001202441	nphp3	6.77636	1.00192e-25
peak_649	chr25	21724675	21725412	11563	Intergenic	NM_201482	fbxl14a	6.77618	4.64611e-25
peak_532	chr13	7926278	7926711	-58211	Intergenic	NM_001113797	socs5b	6.77344	3.19108e-26
peak_452	chr15	3943771	3944290	42112	Intergenic	NM_199855	rnf168	6.77058	3.04492e-27
peak_593	chr21	36280154	36280651	72308	intron (NM_001007405_1, intron 11 of 11)	NM_205565	zgc:77151	6.76822	1.13779e-25
peak_595	chr3	36840114	36840501	963	intron (NM_001114432, intron 1 of 5)	NM_001114432	ramp2	6.7677	1.15541e-25
peak_3706	chr24	10823340	10824141	24793	Intergenic	NM_001017844	chmp4c	6.76579	3.37938e-14
peak_626	chr16	42612443	42612903	-87036	Intergenic	NM_001076716	rbms3	6.76545	2.50485e-25
peak_632	chr9	36062860	36063323	-22059	Intergenic	NM_152886	appb	6.76528	2.78209e-25
peak_607	chr3	26253480	26253955	23070	intron (NM_001040348, intron 4 of 5)	NM_001040348	rab40c	6.76074	1.73837e-25
peak_668	chr5	41809833	41810520	25401	Intergenic	NM_001100034	si:dkey-193c22.1	6.75846	6.53362e-25
peak_807	chr18	17050963	17051576	7201	intron (NM_001039460, intron 1 of 8)	NM_001039460	zfpm1	6.75691	1.29661e-23
peak_606	chr2	22502645	22503103	-3390	Intergenic	NM_001024379	csnk1g2a	6.75602	1.73667e-25
peak_651	chr24	28135285	28135745	-2838	Intergenic	NM_131779	vipr2	6.75585	4.70079e-25
peak_740	chr13	16212219	16212693	23196	intron (NM_001114628, intron 2 of 2)	NM_001114628	vwc2	6.75583	3.90593e-24
peak_664	chr17	22682316	22682769	25464	intron (NM_173285, intron 10 of 19)	NR_030140		6.7555	6.12748e-25
peak_676	chr2	49208663	49209206	77844	intron (NM_001012258_1, intron 1 of 1)	NM_001012258_1	zgc:123035	6.75077	8.29168e-25
peak_351	chr10	25103428	25104234	12464	exon (NM_199977, exon 12 of 14)	NM_199977	vps36	6.75057	4.79782e-29
peak_5865	chr24	39261236	39261899	35191	intron (NM_001030270, intron 4 of 11)	NM_001030270	rab11fip3	6.74967	1.75165e-11
peak_673	chr17	21833170	21833532	7315	exon (NM_200349, exon 9 of 10)	NM_200349	slc22a7b	6.74952	7.75903e-25
peak_474	chr25	5819748	5820182	-22488	Intergenic	NM_001197316	plxnb2b	6.74873	6.61174e-27
peak_775	chr8	33887676	33888126	4150	intron (NM_001126478, intron 1 of 3)	NM_001126478	angptl2b	6.74866	6.85026e-24
peak_681	chr11	38490135	38490967	-5401	intron (NM_001040385, intron 4 of 8)	NR_030659		6.74512	9.0654e-25
peak_608	chr15	38585384	38585838	23249	Intergenic	NM_173232	rps5	6.74495	1.84723e-25
peak_609	chr11	25442504	25443063	-50446	Intergenic	NM_001080582	mxra8a	6.74142	1.85227e-25
peak_611	chr4	16132004	16132681	-8262	Intergenic	NM_001033585	sox5	6.74089	1.88385e-25
peak_613	chr20	35121890	35122680	11084	intron (NM_001045094, intron 1 of 36)	NM_001045094	si:ch211-89p3.3	6.74053	1.97394e-25
peak_617	chr10	32123358	32123802	64475	intron (NM_153654, intron 1 of 10)	NM_153654	pknox2	6.74018	2.12746e-25
peak_433	chr9	36061389	36061798	-20561	Intergenic	NM_152886	appb	6.73969	1.4832e-27
peak_615	chr25	20278869	20279279	54964	Intergenic	NM_001004622	zgc:101783	6.73699	2.0173e-25
peak_543	chr7	49604384	49604897	103564	Intergenic	NM_131427	cpeb1b	6.7369	3.7937e-26
peak_774	chr19	19509092	19509836	120881	intron (NM_131340, intron 10 of 11)	NM_131065	nr1d2b	6.73541	6.78273e-24
peak_723	chr12	21661419	21661861	-26940	Intergenic	NM_001082834	zgc:163057	6.73254	2.76673e-24
peak_1176	chr9	37962044	37962640	14355	intron (NM_001003649, intron 1 of 4)	NM_001003649	ralba	6.73037	3.04497e-21
peak_783	chr7	68714039	68714913	-246344	Intergenic	NM_001110471_1	parvab	6.72882	8.36435e-24
peak_2121	chr6	54313344	54314250	-10071	Intergenic	NM_001013542	zgc:101577	6.72643	1.32832e-17
peak_762	chr8	21210609	21211115	165498	Intergenic	NM_001123271	si:ch211-133l5.7	6.71931	5.63703e-24
peak_518	chr8	17603410	17604282	5757	exon (NM_001099245, exon 12 of 14)	NM_001099245	plk2b	6.71772	2.08829e-26
peak_415	chr22	38055792	38056193	23714	intron (NM_201044, intron 8 of 9)	NM_201336	pfn2	6.71701	8.31785e-28
peak_448	chr10	45096672	45097148	-40643	intron (NM_131312, intron 4 of 10)	NR_045221		6.71618	2.5392e-27
peak_640	chr7	26357612	26358216	55084	intron (NM_001076730, intron 8 of 21)	NM_001076730	exoc6b	6.71536	3.7476e-25
peak_671	chr17	32446368	32446740	129229	Intergenic	NM_001077604	klf11b	6.71211	7.44707e-25
peak_782	chr12	6268881	6269461	-98773	Intergenic	NM_001002863	noc3l	6.70834	8.19634e-24
peak_712	chr25	23797076	23797552	-21479	Intergenic	NM_200880	dusp8a	6.70415	2.14812e-24
peak_645	chr6	33679271	33679673	-2042	Intergenic	NR_036574		6.7038	3.98459e-25
peak_1146	chr11	26309962	26310517	7533	Intergenic	NM_131842	mafbb	6.70262	2.04944e-21
peak_461	chr18	18724824	18725426	35106	Intergenic	NM_200780	ppcdc	6.70058	4.71457e-27
peak_1596	chr20	42388749	42389251	21596	intron (NM_001039977, intron 3 of 5)	NM_001039977	dcbld1	6.70001	2.50016e-19
peak_572	chr24	24336751	24337194	-1167	Intergenic	NM_001002202	ppp1r42	6.69885	6.91138e-26
peak_998	chr6	9926794	9927278	10440	3' UTR (NM_199646, exon 6 of 6)	NM_199646	itm2ba	6.69682	2.40722e-22
peak_962	chr5	38358926	38359999	28572	Intergenic	NM_001017863	ppp1r14aa	6.69251	1.1672e-22
peak_687	chr20	34011183	34011598	-683	promoter-TSS (NM_001030120)	NM_001030120	zp3a.2	6.6925	1.12006e-24
peak_440	chr19	21453389	21454027	169903	Intergenic	NM_214704	cndp2	6.69069	2.0873e-27
peak_653	chr5	52724446	52724784	11818	Intergenic	NM_201583	gcnt4a	6.68993	5.04249e-25
peak_2316	chr16	18166143	18166728	36547	Intergenic	NM_001020558	fabp11b	6.68615	5.40741e-17
peak_550	chr5	51654037	51654440	126665	intron (NM_200418, intron 4 of 6)	NM_131180	nr2f1a	6.68426	4.96043e-26
peak_902	chr4	20441300	20441709	-38989	intron (NM_001003870, intron 20 of 25)	NM_001006015	pawr	6.68389	5.23793e-23
peak_1059	chr4	22740129	22740874	-45619	intron (NM_001130599, intron 3 of 13)	NM_001017591	cpm	6.68351	6.12064e-22
peak_655	chr7	27118238	27118804	-37080	intron (NM_201124, intron 10 of 14)	NM_199618	alox12	6.68148	5.4649e-25
peak_657	chr17	30770461	30770785	-9130	Intergenic	NM_001128802	zgc:194392	6.68129	5.4818e-25
peak_660	chr22	17962206	17962623	-46221	Intergenic	NM_001080661	tm6sf2	6.68092	5.64098e-25
peak_659	chr17	33606424	33606904	13888	Intergenic	NM_199748	ccdc28a	6.68092	5.64098e-25
peak_662	chr9	33346920	33347575	7068	3' UTR (NM_213420, exon 9 of 9)	NM_001003439	mob4	6.68056	5.98066e-25
peak_696	chr7	20409980	20410591	-30859	intron (NM_001202493, intron 48 of 52)	NM_001110837	il13ra1	6.67853	1.38266e-24
peak_569	chr1	42405803	42406311	174264	Intergenic	NM_201502	smox	6.67804	6.48977e-26
peak_667	chr17	52246170	52246624	-23834	exon (NM_200237, exon 21 of 21)	NM_131801	odc1	6.6776	6.43497e-25
peak_517	chr11	13936054	13936528	108595	intron (NM_001005206, intron 7 of 9)	NM_001005206	wdr18	6.67736	2.08202e-26
peak_711	chr13	6247368	6247920	-5223	Intergenic	NM_001278825	angpt2a	6.67537	2.11871e-24
peak_680	chr17	21840184	21840627	261	exon (NM_200349, exon 1 of 10)	NM_200349	slc22a7b	6.67483	8.91917e-25
peak_942	chr7	58250851	58251484	-101016	Intergenic	NM_201194	scamp2l	6.67443	9.04618e-23
peak_1011	chr1	24922294	24922991	5511	intron (NM_001105703, intron 3 of 3)	NM_001105703	zgc:171777	6.674	3.0431e-22
peak_1735	chr22	32643769	32644455	-31565	Intergenic	NM_212565	dusp5	6.66515	7.85685e-19
peak_721	chr5	47724035	47724452	35196	intron (NM_001128340, intron 3 of 37)	NM_001128340	iqgap2	6.66386	2.46769e-24
peak_752	chr8	51419667	51420180	13319	Intergenic	NM_199945	fkbp1aa	6.66312	4.38557e-24
peak_1078	chr5	32482500	32483393	80243	intron (NM_001083847, intron 3 of 11)	NM_001083847	spns2	6.65971	7.56515e-22
peak_677	chr22	23139891	23140265	-53201	Intergenic	NM_131463	nr5a2	6.65806	8.45349e-25
peak_695	chr7	35968445	35968799	21304	Intergenic	NM_001130774	calml4a	6.65563	1.37651e-24
peak_690	chr23	5760360	5760766	-25652	Intergenic	NM_152893	tnnt2a	6.65449	1.16684e-24
peak_770	chr21	24275139	24275518	12642	intron (NM_001082863, intron 1 of 8)	NM_001082863	jam3b	6.65338	6.2144e-24
peak_513	chr3	32704661	32705424	-3243	Intergenic	NR_030094		6.6506	1.66571e-26
peak_1026	chr7	27883279	27884111	-5181	Intergenic	NM_001002734	tspan18a	6.65038	3.80263e-22
peak_597	chr19	28204622	28205332	57337	intron (NM_001099987, intron 3 of 24)	NM_001099987	adcy2b	6.64956	1.22839e-25
peak_142	chr25	7644135	7644923	17205	Intergenic	NM_001089334	hmg20a	6.64855	1.18232e-35
peak_435	chr1	41679010	41679672	-10455	intron (NM_131018, intron 64 of 66)	NM_214724	rgs12b	6.64801	1.59664e-27
peak_686	chr10	32608866	32609227	8235	intron (NM_001115066, intron 1 of 6)	NM_001115066	esama	6.64772	1.01928e-24
peak_771	chr13	21911080	21911533	2620	intron (NM_001082814, intron 2 of 2)	NM_001082814	chchd1	6.64752	6.38232e-24
peak_865	chr13	43791627	43792304	20219	intron (NM_214809, intron 37 of 68)	NM_001077581	zgc:153073	6.6443	3.1028e-23
peak_2685	chr13	30674218	30674889	-55830	Intergenic	NM_001113339	zmiz1a	6.6437	3.93223e-16
peak_688	chr9	25214168	25214552	-12026	Intergenic	NM_200535	stk17b	6.6428	1.12366e-24
peak_1607	chr20	32230638	32231414	-32260	Intergenic	NM_001002660	sesn1	6.64169	2.76435e-19
peak_724	chr24	8202288	8202781	-93036	Intergenic	NM_001030066	bloc1s5	6.64035	2.85689e-24
peak_763	chr19	31949985	31950366	71162	Intergenic	NM_001003606	fam49a	6.63748	5.71273e-24
peak_1127	chr17	14469629	14471283	41878	intron (NM_001204257, intron 5 of 17)	NM_001204257	ppp1r13ba	6.63658	1.69541e-21
peak_534	chr20	39810107	39810603	4390	intron (NM_001082853, intron 1 of 5)	NM_001082853	rnf217	6.6361	3.42567e-26
peak_955	chr14	50833878	50834452	-144887	Intergenic	NM_001002065_1	ppid	6.63555	1.06009e-22
peak_526	chr5	15736091	15736877	206300	Intergenic	NM_001171697	npffr1l2	6.63492	2.92883e-26
peak_544	chr24	22590894	22591438	6141	intron (NM_001005777, intron 7 of 8)	NM_001005777	apoob	6.6345	3.84736e-26
peak_496	chr4	17184478	17184973	84870	intron (NM_001100017, intron 4 of 25)	NM_001100017	anks1b	6.63211	1.13678e-26
peak_706	chr3	34654428	34654884	-8058	Intergenic	NM_198911	sept9a	6.63044	1.86414e-24
peak_601	chr1	41609445	41610096	59116	intron (NM_214724, intron 6 of 17)	NM_214724	rgs12b	6.62899	1.38985e-25
peak_2212	chr10	239304	240731	-12897	intron (NM_131836, intron 4 of 5)	NM_001023580	ets2	6.62733	2.4076e-17
peak_812	chr9	22996386	22997218	6610	intron (NM_001128231, intron 1 of 32)	NM_001128231	lmo7a	6.62705	1.44423e-23
peak_661	chr19	11609062	11609917	-12930	Intergenic	NM_001081631	arhgef1a	6.62507	5.7371e-25
peak_700	chr18	43937998	43938536	92870	Intergenic	NM_001039634	wt1b	6.62451	1.59356e-24
peak_698	chr5	65105011	65105445	44852	Intergenic	NM_178287	sepw1	6.62374	1.54533e-24
peak_484	chr13	35636617	35637080	57275	intron (NM_200411, intron 6 of 11)	NM_200411	slx4ip	6.62352	9.42095e-27
peak_488	chr18	10308552	10309233	-68805	Intergenic	NM_001020699	ttc38	6.6227	1.04076e-26
peak_778	chr16	18590434	18591010	12271	intron (NM_001003589, intron 2 of 6)	NM_001003589	ccdc12	6.62186	7.53883e-24
peak_710	chr1	47920001	47920381	8369	intron (NM_001034988, intron 1 of 1)	NM_001034988	cx41.8	6.60986	2.10199e-24
peak_437	chr8	45276284	45276683	-77566	Intergenic	NM_001037705	ccdc92	6.6087	1.80385e-27
peak_766	chr15	14193648	14194049	-58065	Intergenic	NM_173271	med29	6.60733	5.8617e-24
peak_727	chr15	28675080	28675460	27844	Intergenic	NM_199733	tsku	6.60715	3.11228e-24
peak_436	chr20	28183966	28184465	-90687	Intergenic	NM_001079835	dll4	6.60697	1.76344e-27
peak_733	chr4	17854015	17854504	3536	intron (NM_001165915, intron 8 of 20)	NM_001165915	slc26a4	6.60696	3.3926e-24
peak_784	chr21	21881558	21882032	26570	intron (NM_001202443, intron 3 of 22)	NM_001202443	si:rp71-1p14.10	6.60541	8.7336e-24
peak_715	chr17	24480982	24481543	31577	Intergenic	NM_001261426	morn2	6.60517	2.23742e-24
peak_1180	chr17	9901772	9902380	-12058	Intergenic	NM_205700	cfl2	6.60472	3.25649e-21
peak_714	chr6	45787988	45788376	18028	exon (NM_198915, exon 22 of 26)	NM_198915	rbm19	6.60384	2.22804e-24
peak_319	chr2	38679169	38679679	17079	intron (NM_001123046, intron 4 of 4)	NM_001114740	si:ch211-119o8.6	6.60288	1.22021e-29
peak_761	chr5	61856091	61856712	604558	Intergenic	NM_001127307	dtx2	6.60213	5.62195e-24
peak_734	chr23	33736645	33737022	34996	intron (NM_001004288, intron 2 of 29)	NM_001004288	itga5	6.60111	3.40816e-24
peak_896	chr18	36732698	36733110	6635	exon (NM_131111, exon 3 of 3)	NM_131111	lmo2	6.59859	4.98971e-23
peak_383	chr9	16409387	16409928	-68779	Intergenic	NM_200144	upp2	6.59801	2.52183e-28
peak_522	chr7	36030006	36030464	-44970	Intergenic	NM_001113472	slc9a5	6.59753	2.24796e-26
peak_6425	chr7	45457493	45459311	24932	Intergenic	NM_001003983	cdh5	6.59677	5.81076e-11
peak_2830	chr16	3587806	3588701	11898	intron (NM_001105701_1, intron 5 of 6)	NM_001105701_1	lars2	6.59444	8.98525e-16
peak_1341	chr11	22271220	22272018	-34378	intron (NM_001048235, intron 11 of 22)	NM_001002751	ikbke	6.59392	1.8844e-20
peak_722	chr23	24666534	24666912	-36211	Intergenic	NM_001033590	fam131c	6.59369	2.71946e-24
peak_822	chr24	29443159	29443648	-40160	Intergenic	NM_001002206	abca4a	6.59349	1.65808e-23
peak_718	chr13	27532728	27533175	-5737	intron (NM_001076727, intron 8 of 10)	NM_200009	eef1a1a	6.59042	2.39159e-24
peak_735	chr1	51856742	51857295	-59342	Intergenic	NM_213499	actr2a	6.588	3.41129e-24
peak_772	chr24	36390536	36390929	-287689	Intergenic	NM_001030067	pcmtd1	6.58701	6.74235e-24
peak_1072	chr19	3511997	3512534	-51737	intron (NM_001077735, intron 10 of 15)	NM_001083069	scxa	6.58644	7.12903e-22
peak_570	chr13	25993173	25993841	4346	intron (NM_001017870, intron 3 of 6)	NM_001017870	pdlim1	6.58408	6.53089e-26
peak_605	chr16	24422045	24422428	52257	Intergenic	NM_001002349	aqp10a	6.58107	1.7258e-25
peak_860	chr21	1023527	1023935	-83971	Intergenic	NM_201138	txnl1	6.57953	2.93608e-23
peak_530	chr1	45414604	45415302	9498	exon (NM_001077785, exon 5 of 5)	NM_001077785	vps37c	6.57948	3.07103e-26
peak_749	chr7	52093852	52094268	-183585	Intergenic	NM_212439	per1b	6.57535	4.31902e-24
peak_650	chr23	17608781	17609184	-8524	exon (NM_199582, exon 5 of 7)	NM_200008	ppdpfb	6.57506	4.69646e-25
peak_563	chr23	45715908	45716624	-15455	Intergenic	NM_001077745_1	ctc1	6.57469	5.99924e-26
peak_794	chr8	22914354	22914749	17636	Intergenic	NM_214777	b3gnt7l	6.57099	1.06263e-23
peak_840	chr12	43177953	43178881	12838	Intergenic	NM_001012245	bnip3	6.56979	2.24626e-23
peak_747	chr5	75104818	75105295	4304	intron (NM_001114475, intron 1 of 1)	NM_001114475	fam78ab	6.56959	4.20053e-24
peak_504	chr16	41967333	41967872	-33899	Intergenic	NM_001005934	gpd1l	6.56901	1.32812e-26
peak_929	chr15	23065798	23066374	-10089	Intergenic	NM_001002058	sae1	6.56861	7.60936e-23
peak_797	chr7	30649787	30650250	11982	intron (NM_001007405, intron 3 of 5)	NM_001099259	rab8b	6.56601	1.09902e-23
peak_820	chr9	47402842	47403208	213506	Intergenic	NM_131069	cx43.4	6.56541	1.63992e-23
peak_641	chr13	22986180	22986578	-2622	exon (NM_001003759, exon 6 of 10)	NM_001024411	zgc:112210	6.56499	3.84448e-25
peak_837	chr8	20829883	20830291	-12888	Intergenic	NM_001256671	myo1f	6.56279	2.17458e-23
peak_767	chr5	33688412	33688814	23536	Intergenic	NM_001128686	arpc5lb	6.5624	5.90294e-24
peak_811	chr19	12342342	12342696	127597	exon (NM_001002873, exon 12 of 13)	NM_001002873	ctdp1	6.56219	1.44162e-23
peak_758	chr19	16820354	16820964	1694	intron (NM_212682, intron 2 of 5)	NM_212682	clic1	6.55859	4.97703e-24
peak_644	chr8	17654365	17654883	-8277	Intergenic	NM_001083560	zgc:162295	6.55838	3.97949e-25
peak_4945	chr14	20871839	20872710	-285577	Intergenic	NM_152963	fmr1	6.55699	1.89285e-12
peak_793	chr16	27751313	27751733	22933	intron (NM_201134, intron 7 of 9)	NM_201134	dtnbp1a	6.55638	1.05854e-23
peak_779	chr7	33772093	33772472	-170591	Intergenic	NM_205624	fshb	6.55196	7.63531e-24
peak_817	chr22	18813112	18813733	-43070	Intergenic	NM_200017	cirbp	6.55174	1.53858e-23
peak_802	chr12	6346651	6347412	-20913	Intergenic	NM_001002863	noc3l	6.54919	1.19565e-23
peak_773	chr3	19217015	19217455	-26939	Intergenic	NM_001007316	s1pr5a	6.54751	6.75809e-24
peak_1366	chr16	8618630	8619337	19084	intron (NM_205618, intron 7 of 7)	NM_001009914	atg5	6.54503	2.65739e-20
peak_776	chr7	52784890	52785372	-9186	Intergenic	NM_001017840	rasl11a	6.54427	6.89002e-24
peak_915	chr10	27015528	27015960	-134683	Intergenic	NM_001007030	synj1	6.54367	6.54996e-23
peak_4700	chr23	39122558	39123504	76963	Intergenic	NM_001080609	sall4	6.542	9.36333e-13
peak_475	chr3	21536815	21537453	-43700	Intergenic	NM_001006067	syngr1a	6.53996	6.70644e-27
peak_777	chr23	23484231	23484864	-10988	Intergenic	NM_001003830	noc2l	6.53797	7.18697e-24
peak_780	chr22	39527843	39528352	-10842	Intergenic	NM_201294	b3gnt7	6.53736	7.79114e-24
peak_786	chr24	28926868	28927258	-177627	Intergenic	NM_001080203	hs6st1b	6.53675	9.10773e-24
peak_694	chr6	36225949	36226633	-12258	Intergenic	NM_001080682	lrrc15	6.53656	1.37002e-24
peak_670	chr24	6056776	6057362	38211	intron (NM_200738, intron 2 of 9)	NM_200738	abi1a	6.53639	7.29811e-25
peak_864	chr22	21213609	21214472	30870	intron (NM_199707, intron 1 of 11)	NM_199707	ell	6.53362	3.09268e-23
peak_583	chr1	46264938	46265540	-42536	Intergenic	NM_001089578	si:ch211-214c7.5	6.53149	9.35704e-26
peak_1129	chr13	3433285	3433681	157656	Intergenic	NM_201129	ncoa4	6.53043	1.7153e-21
peak_805	chr6	32214864	32215303	-111242	Intergenic	NM_199579	usp1	6.5298	1.23136e-23
peak_792	chr11	19504696	19505218	13133	exon (NM_001007063, exon 22 of 22)	NM_001110031	rhol	6.52652	1.03452e-23
peak_498	chr22	11971258	11971732	-28028	Intergenic	NM_001044313	ptpn4b	6.52549	1.20111e-26
peak_810	chr1	38559561	38560014	7503	intron (NM_001020641, intron 2 of 11)	NM_001020641	galnt7	6.52467	1.40758e-23
peak_2923	chr22	10463774	10464831	-366	promoter-TSS (NM_001195614)	NM_001195614	stab1	6.52285	1.43716e-15
peak_819	chr17	53453271	53453919	21031	Intergenic	NM_131896_1	meis2a	6.52036	1.59858e-23
peak_838	chr18	23078684	23079097	104309	intron (NM_131301, intron 4 of 9)	NM_131301	mef2aa	6.51974	2.19488e-23
peak_857	chr3	26250782	26251172	20330	intron (NM_001040348, intron 3 of 5)	NM_001040348	rab40c	6.51933	2.81602e-23
peak_1004	chr20	18565660	18566307	41701	intron (NM_001045125, intron 2 of 35)	NM_001045125	cdc42bpb	6.51807	2.87067e-22
peak_4206	chr24	9596467	9597167	-85207	Intergenic	NM_212721	cdv3	6.5178	2.03855e-13
peak_795	chr10	11058101	11058524	54152	exon (NM_001024207, exon 9 of 9)	NM_001024207	ugcg	6.51664	1.09244e-23
peak_893	chr2	25404407	25404797	-122025	Intergenic	NM_001159832	fndc3ba	6.51601	4.84626e-23
peak_501	chr11	19447714	19448112	70177	intron (NM_001007063, intron 5 of 21)	NM_001110031	rhol	6.51599	1.25225e-26
peak_4188	chr20	19089814	19090692	11378	intron (NM_001013265, intron 5 of 6)	NM_001013265	pinx1	6.51133	1.91071e-13
peak_806	chr4	18564661	18565100	63584	intron (NM_182865, intron 10 of 23)	NM_182865	snd1	6.50689	1.24174e-23
peak_873	chr7	72193821	72194322	-1815	Intergenic	NM_200412	spata6l	6.50459	3.43262e-23
peak_430	chr3	17132519	17133098	-48411	Intergenic	NM_001077392	hcrt	6.50434	1.20098e-27
peak_854	chr13	5704533	5705039	48911	Intergenic	NM_200655	phf10	6.50418	2.73255e-23
peak_759	chr21	28632605	28632994	-118828	Intergenic	NM_001007382	ttc1	6.50045	5.01354e-24
peak_1235	chr14	27843307	27844117	32619	Intergenic	NM_001110457	klhl4	6.49976	6.86747e-21
peak_844	chr14	21947933	21948306	16988	intron (NM_199273, intron 2 of 13)	NM_199273	zgc:66433	6.49918	2.35548e-23
peak_814	chr24	10741563	10742088	-21450	Intergenic	NR_105068		6.49645	1.50907e-23
peak_815	chr13	7565691	7566091	-52787	Intergenic	NM_001037101	hells	6.49582	1.51903e-23
peak_827	chr3	16553735	16554101	11660	intron (NM_212672, intron 5 of 20)	NM_212672	atp6v0a1a	6.49477	1.82982e-23
peak_1112	chr7	36037055	36037453	-37951	Intergenic	NM_001113472	slc9a5	6.49437	1.28921e-21
peak_2085	chr2	47735030	47735751	8144	intron (NM_001004635, intron 1 of 4)	NM_001004635	ap1s3b	6.49313	1.06592e-17
peak_362	chr10	22938066	22938868	-9013	Intergenic	NM_001030178	kdm6bb	6.49232	8.80149e-29
peak_614	chr12	33726881	33727421	26420	exon (NM_001002524, exon 6 of 6)	NM_001002524	rab40b	6.49228	1.99151e-25
peak_833	chr6	1652120	1652506	3712	intron (NM_001030251, intron 2 of 10)	NM_001030251	tpra1	6.49225	2.01042e-23
peak_821	chr16	25552525	25553125	9638	intron (NM_001012497, intron 4 of 5)	NM_001012497	slc50a1	6.49078	1.64799e-23
peak_823	chr8	55077310	55077802	-5324	Intergenic	NM_001080987	cyr61	6.49015	1.72658e-23
peak_829	chr4	23070630	23071049	-171330	Intergenic	NM_194401	celf2	6.48973	1.86113e-23
peak_581	chr16	30258806	30259233	-239332	Intergenic	NM_001077756	fam188a	6.48914	8.90488e-26
peak_839	chr4	14016649	14017057	2568	5' UTR (NM_201473, exon 2 of 19)	NM_201473	slc26a5	6.4891	2.22282e-23
peak_562	chr24	33343216	33343693	35740	Intergenic	NM_001018143	trdmt1	6.48835	5.95493e-26
peak_841	chr16	44793152	44793572	5860	intron (NM_001008780, intron 1 of 8)	NM_001008780	fli1b	6.48698	2.2799e-23
peak_842	chr2	28128716	28129403	14301	intron (NM_200331, intron 8 of 8)	NM_200331	zgc:56556	6.48698	2.2799e-23
peak_826	chr15	27684161	27684721	-33280	Intergenic	NM_200251	slc43a2a	6.4853	1.81632e-23
peak_832	chr11	35003279	35003685	22723	Intergenic	NM_214705	fam43a	6.48467	1.92928e-23
peak_635	chr13	11624007	11624456	16095	TTS (NM_001278854)	NM_001278854	trim8a	6.48313	3.00839e-25
peak_610	chr7	52160169	52160802	-117160	Intergenic	NM_212439	per1b	6.48261	1.87434e-25
peak_716	chr22	15906671	15907440	40283	Intergenic	NM_001002203	fam32a	6.482	2.26715e-24
peak_1319	chr17	33671110	33672112	-29341	Intergenic	NM_205577	pth2	6.4805	1.53464e-20
peak_323	chr6	20171562	20172318	38138	Intergenic	NM_001077314	dr1	6.48038	1.69586e-29
peak_835	chr7	19715160	19715520	100570	Intergenic	NM_001127308	dtx1	6.47959	2.03916e-23
peak_2622	chr19	3875544	3876447	-34691	Intergenic	NM_001128371	illr2	6.479	2.95585e-16
peak_937	chr14	9412538	9413012	40603	Intergenic	NM_001004009	asb12b	6.4762	8.38816e-23
peak_683	chr15	27572413	27573372	21838	Intergenic	NM_001020672	vtna	6.47299	9.25197e-25
peak_2733	chr20	8150498	8151888	389126	Intergenic	NM_001244756	bloc1s2	6.47163	5.25668e-16
peak_861	chr5	37973861	37974208	-41752	Intergenic	NM_001080643	fam155b	6.47065	2.94874e-23
peak_851	chr23	20957463	20957848	-45	promoter-TSS (NM_001020727)	NM_001020727	arhgef3l	6.47001	2.56605e-23
peak_850	chr10	39842627	39843024	-35713	Intergenic	NM_001110374	serpinh1a	6.47001	2.56605e-23
peak_847	chr7	28732545	28733078	79078	Intergenic	NM_001002471	calca	6.46937	2.41822e-23
peak_725	chr11	19532552	19533173	-14772	Intergenic	NM_001110031	rhol	6.46835	2.87826e-24
peak_1193	chr11	39115541	39116056	-69542	Intergenic	NM_001034175	etnk2	6.46694	3.82534e-21
peak_588	chr11	10516735	10517467	3280	intron (NM_001003883, intron 2 of 23)	NM_001003883	ect2	6.46532	1.03157e-25
peak_1430	chr2	28437634	28438116	-166893	intron (NM_001013520, intron 2 of 15)	NM_001039633	cdh10	6.46321	5.37237e-20
peak_1083	chr23	21109570	21109941	17835	Intergenic	NM_001079964	zgc:154075	6.46296	8.14348e-22
peak_1096	chr11	14397101	14397522	-43588	Intergenic	NM_001017859	palm1a	6.46275	1.01593e-21
peak_685	chr13	5535066	5535726	78690	Intergenic	NM_213234	spred2b	6.46134	9.99537e-25
peak_891	chr18	27582237	27582703	62096	Intergenic	NM_212663	cd82b	6.46037	4.44905e-23
peak_1462	chr7	21096023	21096712	1702	exon (NM_001171587, exon 2 of 5)	NM_001171587	prox1b	6.45911	7.72566e-20
peak_1831	chr2	30208392	30209295	4147	intron (NM_001291707, intron 3 of 25)	NM_001291707	2006-03-01	6.45881	1.61351e-18
peak_1025	chr11	1485465	1485806	-1835	exon (NM_001006072, exon 6 of 6)	NM_001008732	srsf6b	6.458	3.7607e-22
peak_863	chr18	21451985	21452356	13596	intron (NM_199213, intron 3 of 23)	NM_199213	mbtps1	6.45758	3.07458e-23
peak_867	chr14	34668729	34669140	-29330	Intergenic	NM_001166124	apln	6.45736	3.18271e-23
peak_639	chr13	30799428	30800060	3944	TTS (NM_001004626)	NM_001004626	ppifa	6.45409	3.59072e-25
peak_485	chr15	3687594	3688435	61190	Intergenic	NM_001080055	lpar6a	6.45261	9.8626e-27
peak_868	chr2	2410707	2411150	-26320	Intergenic	NM_199744	ss18	6.4524	3.27143e-23
peak_598	chr24	1248402	1249361	82104	exon (NM_001040326, exon 4 of 17)	NM_181497	nrp1a	6.45139	1.23248e-25
peak_934	chr10	29925940	29926459	47023	intron (NM_200927, intron 9 of 19)	NM_200927	picalma	6.45023	8.15257e-23
peak_708	chr1	10922357	10922835	-51975	Intergenic	NM_001040305	brat1	6.44991	1.99657e-24
peak_961	chr6	40418910	40419287	20699	Intergenic	NM_001288657	im:7136940	6.44917	1.12713e-22
peak_3499	chr14	19776437	19777203	79821	intron (NM_130945, intron 10 of 29)	NM_130945	flt4	6.44347	1.50576e-14
peak_1041	chr14	36695132	36695549	30501	Intergenic	NM_001077330	mrpl18	6.44133	4.7032e-22
peak_990	chr8	39305204	39305727	100496	intron (NM_001042766, intron 6 of 10)	NM_001042766	pdlim2	6.44024	1.98685e-22
peak_901	chr1	40555380	40555865	14359	Intergenic	NM_001130615	zgc:194443	6.44004	5.18633e-23
peak_702	chr16	29195024	29195476	-88521	Intergenic	NM_001002108	ino80c	6.43961	1.73959e-24
peak_625	chr14	5316819	5317293	-74969	Intergenic	NM_001007134	lbx2	6.438	2.37612e-25
peak_982	chr5	65791378	65791768	4855	intron (NM_001083540, intron 3 of 5)	NM_001083540	zswim7	6.43435	1.75547e-22
peak_3014	chr5	47757942	47758739	-48981	intron (NM_001128340, intron 15 of 37)	NM_001114846	f2r	6.43418	2.16773e-15
peak_447	chr5	70329624	70330273	32289	Intergenic	NM_200974	unga	6.43253	2.30287e-27
peak_738	chr13	7562338	7562754	-56132	Intergenic	NM_001037101	hells	6.43234	3.75688e-24
peak_903	chr21	5046121	5046535	-24181	intron (NM_131441_1, intron 1 of 9)	NM_001166255	camsap1a	6.43173	5.37799e-23
peak_1012	chr24	22704927	22705607	6236	intron (NM_131572, intron 2 of 3)	NM_131572	dap	6.43152	3.19963e-22
peak_1066	chr16	29109766	29110400	-3354	Intergenic	NM_001002108	ino80c	6.4312	6.7102e-22
peak_638	chr15	10400505	10400964	23663	intron (NM_001002694, intron 1 of 8)	NM_001002694	prcp	6.43071	3.54588e-25
peak_743	chr14	19672577	19673051	3864	intron (NM_001029962, intron 1 of 11)	NM_001029962	ergic1	6.42888	4.05705e-24
peak_917	chr7	52908619	52909002	-19772	Intergenic	NM_001044906	zgc:136763	6.42866	6.83605e-23
peak_971	chr12	28489619	28490020	41407	intron (NM_001077161, intron 1 of 4)	NM_001077161	znf438	6.42821	1.37984e-22
peak_4184	chr23	35494457	35495874	39456	Intergenic	NM_205724	fbxo25	6.42546	1.88619e-13
peak_907	chr9	15371344	15371720	329339	Intergenic	NM_131520	fn1a	6.42404	5.73949e-23
peak_911	chr4	22726788	22727228	-32126	intron (NM_001130599, intron 5 of 13)	NM_001017591	cpm	6.42382	6.00545e-23
peak_938	chr18	14248365	14248847	15400	intron (NM_001013351, intron 15 of 16)	NM_001099999	si:dkey-238o13.4	6.42272	8.62824e-23
peak_972	chr14	22382367	22382777	-45344	Intergenic	NM_131248	egr1	6.42249	1.43409e-22
peak_1471	chr15	24240974	24241471	20805	Intergenic	NR_030022		6.42148	8.50106e-20
peak_751	chr23	33619961	33620417	-45093	Intergenic	NM_001002424	slc48a1a	6.42119	4.36708e-24
peak_920	chr24	29503755	29504108	20368	Intergenic	NM_001002206	abca4a	6.42072	6.90074e-23
peak_2464	chr8	46194122	46194868	-166608	Intergenic	NM_001130631	ulk1a	6.42042	1.21689e-16
peak_908	chr11	22862354	22862795	118621	intron (NM_001199491, intron 5 of 17)	NM_001199491	foxp4	6.41896	5.89141e-23
peak_1008	chr19	36646669	36647553	-62894	Intergenic	NM_001044971	bmp8a	6.41784	3.0098e-22
peak_3068	chr10	27710067	27711157	6726	intron (NM_001004578, intron 2 of 4)	NM_001004578	ehd1b	6.41782	2.67323e-15
peak_1002	chr12	25333800	25334161	99008	intron (NM_001035261, intron 22 of 37)	NM_001035261	svila	6.41762	2.57784e-22
peak_418	chr2	17526214	17526722	73313	intron (NM_001083576, intron 4 of 32)	NM_001083576	ptprfb	6.41479	9.0964e-28
peak_500	chr20	37908722	37909189	17661	intron (NM_001025523, intron 2 of 5)	NM_001025523	vash2	6.41414	1.23798e-26
peak_1124	chr4	27586250	27586680	77508	Intergenic	NM_001020599	trmu	6.41321	1.62971e-21
peak_1056	chr13	5570845	5571211	43058	intron (NM_213234, intron 3 of 7)	NM_213234	spred2b	6.41296	6.07575e-22
peak_732	chr23	40217439	40217850	-130555	Intergenic	NM_001082482	ghrhrl	6.41153	3.17479e-24
peak_1074	chr11	26673818	26674265	59139	Intergenic	NM_001003540	otud5b	6.40854	7.19938e-22
peak_924	chr7	41094564	41094897	36456	Intergenic	NM_001128698	ccdc96	6.40853	7.21455e-23
peak_765	chr24	10070381	10070870	-33228	Intergenic	NM_213142	otulina	6.40436	5.7921e-24
peak_4135	chr5	7760881	7761406	-59019	Intergenic	NM_001014306	lifra	6.40399	1.59366e-13
peak_935	chr19	4092354	4092811	-148651	Intergenic	NM_131519	edn1	6.40317	8.29838e-23
peak_678	chr9	45112244	45112642	241250	Intergenic	NM_200921	ube2e3	6.40155	8.61858e-25
peak_1038	chr20	3110872	3111310	8722	intron (NM_001161750, intron 1 of 29)	NM_001161750	map3k5	6.40092	4.47309e-22
peak_939	chr8	26482469	26483001	-24261	Intergenic	NM_213456	stk38a	6.3969	8.67299e-23
peak_956	chr1	1167696	1168187	-66912	Intergenic	NM_131603	runx1	6.3951	1.08288e-22
peak_637	chr14	34640574	34641103	-52084	Intergenic	NM_201032	xpnpep2	6.39356	3.40298e-25
peak_744	chr22	13377036	13377577	-73283	Intergenic	NM_131264	ahr2	6.39279	4.09224e-24
peak_963	chr19	179651	180319	-1760	intron (NM_001002213, intron 6 of 9)	NM_001123048	rnf139	6.3924	1.17159e-22
peak_693	chr1	39255900	39256408	14571	intron (NM_205734, intron 1 of 6)	NM_205734	vegfc	6.39177	1.36525e-24
peak_1103	chr21	583142	583504	8621	intron (NM_200564, intron 1 of 9)	NM_200564	rad23b	6.39129	1.11225e-21
peak_964	chr7	34265336	34265749	33293	Intergenic	NM_001045848	zgc:153225	6.3863	1.19259e-22
peak_958	chr3	22603487	22603877	-24559	Intergenic	NM_207640	ifnphi1	6.38585	1.10307e-22
peak_2762	chr6	15719695	15720212	57478	intron (NM_001098731, intron 9 of 17)	NM_001098731	iqca1	6.3839	6.22681e-16
peak_675	chr9	29363744	29364139	-55642	Intergenic	NM_001017818	creb1b	6.38344	7.9871e-25
peak_1009	chr1	44457606	44457919	-26430	Intergenic	NM_001244778	wu:fi12a09	6.38178	3.01088e-22
peak_1354	chr20	26842317	26843151	9423	intron (NM_001102475, intron 1 of 10)	NM_200489	gmds	6.38153	2.19152e-20
peak_973	chr5	41210020	41210413	40961	intron (NM_001115124, intron 3 of 5)	NM_001115124	si:ch211-57h10.1	6.38086	1.4342e-22
peak_1104	chr4	10221696	10222080	5748	intron (NM_001045042, intron 3 of 8)	NM_001045042	prmt8b	6.37997	1.14483e-21
peak_1107	chr10	32799255	32799628	35392	intron (NM_001082857, intron 1 of 2)	NM_001082857	foxo1b	6.37858	1.16324e-21
peak_977	chr10	43611263	43611644	51561	intron (NM_131269, intron 3 of 11)	NM_131269	tcf7l1a	6.37518	1.6402e-22
peak_969	chr4	16331328	16331813	-16580	Intergenic	NM_200064	bcat1	6.3729	1.34606e-22
peak_697	chr1	19559632	19560045	47489	intron (NM_131010, intron 6 of 21)	NM_131010	tll1	6.37252	1.43086e-24
peak_975	chr4	24971607	24972084	24159	intron (NM_001099980, intron 5 of 20)	NM_001099980	fgd6	6.37222	1.53248e-22
peak_577	chr14	4921525	4921943	-224097	Intergenic	NM_001017822_1	zgc:110204	6.37177	8.05859e-26
peak_556	chr3	36841084	36841586	-65	promoter-TSS (NM_001114432)	NM_001114432	ramp2	6.36981	5.39081e-26
peak_974	chr9	17980226	17980641	25427	Intergenic	NM_001002190	rgcc	6.36809	1.44478e-22
peak_652	chr21	7704652	7705243	4005	exon (NM_001079982, exon 5 of 14)	NM_001079982	aggf1	6.36708	4.84956e-25
peak_1075	chr23	19287875	19288335	-18031	Intergenic	NM_131807	bcl2l1	6.36602	7.21605e-22
peak_1221	chr3	52200840	52201297	17444	exon (NM_213256, exon 2 of 15)	NM_213256	ttyh2l	6.36586	5.62317e-21
peak_1000	chr24	27237151	27237481	8165	3' UTR (NM_131772, exon 3 of 3)	NM_131772	cldn11b	6.36535	2.4255e-22
peak_4109	chr8	17651697	17653010	-10548	Intergenic	NM_001083560	zgc:162295	6.36422	1.44681e-13
peak_1055	chr7	23083235	23083601	-2916	intron (NM_001115127, intron 2 of 5)	NM_001089530	ufsp1	6.36375	6.02804e-22
peak_1054	chr24	7395961	7396407	39133	Intergenic	NM_001089556	actr3b	6.36375	6.02804e-22
peak_2169	chr3	63251040	63251919	-67027	Intergenic	NM_131644	sox9b	6.3599	1.85861e-17
peak_4197	chr13	13627968	13628862	-3690	Intergenic	NM_001159828	slc4a11	6.35773	1.97701e-13
peak_992	chr16	30972140	30973124	-47785	Intergenic	NM_001102645	zgc:171704	6.35608	2.06156e-22
peak_981	chr13	33740202	33740599	-90776	Intergenic	NM_213639	cfl1	6.3559	1.75332e-22
peak_983	chr16	29741819	29742191	29326	exon (NM_212705, exon 14 of 16)	NM_212705	tex10	6.35567	1.77034e-22
peak_1024	chr3	32990897	32991302	-8613	Intergenic	NM_001110453	zgc:162613	6.35313	3.73251e-22
peak_6055	chr7	29856150	29857653	28776	intron (NM_001002327, intron 2 of 19)	NM_001002327	st5	6.35134	2.72385e-11
peak_481	chr7	52139619	52140386	-137643	Intergenic	NM_212439	per1b	6.3504	8.45256e-27
peak_7319	chr8	49951057	49951978	8268	intron (NM_001257149, intron 1 of 10)	NM_001257149	kank3	6.35032	3.17689e-10
peak_994	chr7	55548401	55548774	20874	intron (NM_173218, intron 1 of 28)	NM_173218	neo1	6.34919	2.09983e-22
peak_1136	chr8	44634812	44635401	29779	Intergenic	NM_001123319	kazald3	6.34918	1.83865e-21
peak_996	chr25	27721150	27721658	10553	exon (NM_001114885, exon 10 of 10)	NM_001114885	sema7a	6.34896	2.1953e-22
peak_799	chr20	22390827	22391500	54255	Intergenic	NM_131053	kita	6.34858	1.10218e-23
peak_818	chr10	29158785	29159751	-96618	Intergenic	NM_001007351	btg3	6.34852	1.54182e-23
peak_813	chr11	2874942	2875468	-109927	Intergenic	NM_201028	cpne5	6.34729	1.50707e-23
peak_788	chr17	39801540	39802131	-63304	Intergenic	NM_001288652	eprs	6.34557	9.30002e-24
peak_1001	chr7	52353878	52354326	15604	Intergenic	NM_205596	ankrd46b	6.34547	2.50004e-22
peak_665	chr11	19075573	19076011	49849	Intergenic	NM_131245	id1	6.34202	6.16138e-25
peak_1495	chr18	14377886	14378329	44825	intron (NM_001044926, intron 6 of 13)	NM_001044926	mtss1l	6.34106	1.08688e-19
peak_1068	chr7	34336211	34336792	21348	intron (NM_131518, intron 2 of 7)	NM_131518	cd81	6.34058	6.89811e-22
peak_682	chr16	27965990	27966452	-34161	Intergenic	NM_001128252	zgc:172162	6.33644	9.21678e-25
peak_3273	chr23	14807965	14808427	73256	Intergenic	NM_001006104	gss	6.33421	6.08821e-15
peak_1220	chr7	30572100	30572512	56408	intron (NM_001007405, intron 3 of 5)	NM_001123064	dapk2	6.33216	5.40013e-21
peak_1063	chr7	40805636	40805966	10208	Intergenic	NM_001017587	tnni2b.1	6.3291	6.51609e-22
peak_669	chr18	37330754	37331331	8444	3' UTR (NM_200630, exon 3 of 3)	NM_200630	arpp19a	6.32879	6.9963e-25
peak_1042	chr13	51974247	51974582	-24798	Intergenic	NM_144764	gpib	6.32861	4.81638e-22
peak_1125	chr2	19147716	19148025	-70145	Intergenic	NM_213080	cdc20	6.32769	1.65172e-21
peak_2687	chr25	38477425	38478775	22069	Intergenic	NM_001040635	fanca	6.32692	4.0016e-16
peak_1302	chr21	11466814	11467233	-34451	Intergenic	NM_201468	setb	6.32533	1.36376e-20
peak_1044	chr6	46066781	46067293	-130097	Intergenic	NM_001110023	zgc:162324	6.32391	4.85671e-22
peak_1080	chr8	31081556	31082085	-66253	intron (NM_001123258, intron 12 of 14)	NR_030033		6.32342	7.9699e-22
peak_785	chr1	30371058	30371440	202556	Intergenic	NM_001017795	eef1a1b	6.32308	8.82278e-24
peak_742	chr8	5825622	5826348	39688	Intergenic	NM_200346	diabloa	6.32079	4.04891e-24
peak_1613	chr14	1385700	1386319	-31547	Intergenic	NM_001289886	trpc7b	6.31992	2.83933e-19
peak_1015	chr3	16500211	16500649	38464	Intergenic	NM_001077729	zgc:153952	6.31988	3.29643e-22
peak_1018	chr16	21974081	21974462	3741	intron (NM_200816, intron 1 of 10)	NM_200816	hdac9b	6.31965	3.36538e-22
peak_1172	chr16	21005491	21005895	18790	intron (NM_001098779, intron 5 of 9)	NM_001098779	rapgef5b	6.31822	2.82938e-21
peak_1065	chr23	29723917	29724310	24242	intron (NM_194382, intron 2 of 46)	NM_194382	kif1b	6.31679	6.59942e-22
peak_1149	chr8	42185370	42185856	-5555	intron (NM_001030068, intron 7 of 7)	NM_213167_1	kdm2ba	6.31562	2.07594e-21
peak_989	chr7	25959714	25960398	35904	Intergenic	NM_001002500	otub1b	6.31528	1.94587e-22
peak_1323	chr20	31316772	31317164	3461	intron (NM_001025488, intron 2 of 8)	NM_001025488	si:dkey-185l3.3	6.31488	1.58702e-20
peak_1201	chr18	12297866	12298306	8549	intron (NM_001082852, intron 5 of 11)	NM_001082852	parp12a	6.31346	4.37682e-21
peak_4007	chr14	49746546	49747154	21656	intron (NM_131314, intron 1 of 8)	NM_131314	ldb2a	6.31143	1.07484e-13
peak_874	chr13	33709929	33710318	-87433	Intergenic	NM_001114925	btbd6a	6.31128	3.44781e-23
peak_1037	chr10	28648026	28648415	62577	Intergenic	NM_001020542	ints2	6.30704	4.46802e-22
peak_1051	chr2	57187907	57188567	-1786	Intergenic	NM_001002555_1	rab11bb	6.30368	5.71293e-22
peak_6545	chr20	26094999	26095895	180	5' UTR (NM_001082917, exon 1 of 2)	NM_001082917	myct1	6.30279	7.30547e-11
peak_1271	chr8	31376091	31376456	27061	intron (NM_001123253, intron 1 of 22)	NM_001123253	si:dkey-91m11.5	6.30199	1.02685e-20
peak_899	chr17	25095090	25095483	21110	Intergenic	NM_201296	pabpc4	6.30151	5.1201e-23
peak_745	chr3	37031122	37031585	46016	Intergenic	NM_200908	tubg1	6.30087	4.16783e-24
peak_757	chr8	12066865	12067474	-1118	Intergenic	NR_030071		6.29971	4.71061e-24
peak_1123	chr22	11172479	11172886	-9384	Intergenic	NM_001123229	insrb	6.29817	1.62323e-21
peak_892	chr2	37883290	37884025	19581	intron (NM_194414, intron 9 of 9)	NM_194414	mmp14b	6.2949	4.63096e-23
peak_1048	chr24	17943097	17943628	5872	intron (NM_213495, intron 1 of 21)	NM_213495	cul1b	6.2948	5.52882e-22
peak_796	chr12	33305911	33306453	2566	exon (NM_212770, exon 2 of 9)	NM_212770	cpn1	6.2934	1.09745e-23
peak_1116	chr16	18536166	18536577	-42080	Intergenic	NM_001003589	ccdc12	6.29239	1.45262e-21
peak_1061	chr18	29443449	29443788	91409	Intergenic	NM_131844	maf	6.28852	6.3102e-22
peak_1086	chr21	29173839	29174871	-14786	intron (NM_001077287, intron 10 of 18)	NM_001288663	LOC100004941	6.28804	8.71812e-22
peak_1091	chr12	28155727	28156099	24465	Intergenic	NM_001045434	kctd2	6.28584	9.69462e-22
peak_2274	chr22	41118389	41118926	-5043	Intergenic	NM_001045022	tm4sf18	6.28354	3.81809e-17
peak_1108	chr10	22675744	22676516	30124	intron (NM_001166336, intron 5 of 7)	NM_001111177	zgc:172339	6.28161	1.20819e-21
peak_1111	chr17	39922324	39922735	-16477	Intergenic	NR_048925_9		6.28001	1.26094e-21
peak_1489	chr18	33488009	33488375	-29519	Intergenic	NM_001082996	ccdc19	6.2754	1.03112e-19
peak_1956	chr10	10878308	10878951	-48797	Intergenic	NM_181495	nrarpa	6.27536	4.66449e-18
peak_1152	chr19	22943764	22944126	19240	intron (NM_001100032, intron 5 of 31)	NM_001100032	pleca	6.27368	2.19537e-21
peak_1199	chr2	22314917	22315376	5645	intron (NM_001077606, intron 5 of 9)	NM_001077606	amotl2b	6.2727	4.27206e-21
peak_622	chr15	30082211	30082622	31610	intron (NM_201109, intron 6 of 14)	NM_201109	msi2b	6.2724	2.22127e-25
peak_877	chr8	11992035	11992430	3353	intron (NM_001002366, intron 1 of 7)	NM_001002366	tjp2b	6.27229	3.63132e-23
peak_1364	chr22	22562647	22563073	32246	exon (NM_001045015, exon 16 of 33)	NM_001045015	ap3d1	6.27145	2.60087e-20
peak_592	chr11	27033329	27033876	-59448	Intergenic	NM_001080082	zgc:158299	6.27079	1.13113e-25
peak_1400	chr16	28039579	28039956	29288	3' UTR (NM_001128252, exon 11 of 11)	NM_001083032	irge4	6.27026	3.7117e-20
peak_1120	chr8	13872807	13873542	8656	intron (NM_200565, intron 2 of 4)	NM_200565	ccdc124	6.26754	1.5695e-21
peak_1190	chr2	21516998	21517403	86549	intron (NM_001080042, intron 3 of 3)	NM_001080042	zgc:158346	6.26682	3.68237e-21
peak_1203	chr17	14995461	14995814	-2815	exon (NM_001002726, exon 25 of 26)	NR_120388		6.26657	4.3887e-21
peak_1090	chr4	12573515	12573974	726	intron (NM_212864, intron 2 of 3)	NM_212864	ifng1-2	6.26607	9.60763e-22
peak_1467	chr14	33453425	33454515	153037	Intergenic	NM_182868	f9a	6.26522	7.97897e-20
peak_1371	chr4	29614018	29614329	-6370	Intergenic	NM_001020513	gstp2	6.26436	2.92822e-20
peak_1043	chr5	60237684	60238185	81711	Intergenic	NM_001076705	ccdc84	6.26335	4.85533e-22
peak_1965	chr13	22494497	22495372	37506	intron (NM_001201566, intron 8 of 19)	NM_001201566	usp54a	6.26188	4.8513e-18
peak_77	chr12	43381971	43382853	-114565	Intergenic	NM_001020516	dpysl4	6.26138	1.74846e-38
peak_803	chr5	31501280	31501756	31622	Intergenic	NM_001004667	f11r	6.25868	1.20818e-23
peak_1115	chr13	26024234	26024622	19284	intron (NM_001001841, intron 6 of 9)	NM_001001841	rel	6.25645	1.39992e-21
peak_2367	chr25	14699698	14700384	-5862	Intergenic	NM_001099422	exoc3l1	6.25638	6.76921e-17
peak_1150	chr14	22717319	22718004	16980	intron (NM_200543, intron 1 of 10)	NM_200543	stx3a	6.25605	2.07855e-21
peak_623	chr18	37570528	37571254	26868	Intergenic	NM_194398	bcl2l10	6.25358	2.22212e-25
peak_2789	chr19	757949	758735	9254	exon (NM_199887, exon 13 of 14)	NM_001045060	zgc:162356	6.25356	7.20867e-16
peak_3006	chr24	32016370	32017053	-94957	Intergenic	NR_048923		6.24943	2.10779e-15
peak_926	chr10	43703905	43704377	-19471	Intergenic	NM_001002201	dbnla	6.24937	7.2822e-23
peak_1169	chr9	39726059	39726443	-10929	intron (NM_001128277, intron 8 of 12)	NM_212968	heg	6.24901	2.60669e-21
peak_1195	chr7	26439457	26439781	-51766	intron (NM_001076730, intron 20 of 21)	NM_212666	cyp26b1	6.24827	4.06905e-21
peak_692	chr10	45481375	45482042	-14903	Intergenic	NM_001006044	cldn5b	6.24739	1.20663e-24
peak_1118	chr9	42376590	42376947	84758	Intergenic	NM_200091	stat1b	6.24427	1.48596e-21
peak_2375	chr3	25895693	25896155	18769	intron (NM_130998, intron 1 of 5)	NM_130998	ntn1b	6.24279	7.02806e-17
peak_1197	chr19	6472028	6472378	-149628	Intergenic	NM_001177451	zgc:174904	6.24203	4.22126e-21
peak_1223	chr21	27252560	27252925	-283460	intron (NM_001079970, intron 18 of 23)	NR_023323		6.24153	5.89052e-21
peak_1876	chr17	24736668	24737417	10320	Intergenic	NM_001128717	zgc:193593	6.24123	2.26301e-18
peak_1119	chr1	47938072	47938453	-4979	Intergenic	NM_131809	cx44.1	6.23827	1.50901e-21
peak_768	chr9	27643900	27644789	507185	Intergenic	NM_131023	efnb2a	6.23734	5.94505e-24
peak_1191	chr20	27224313	27224656	-42382	Intergenic	NM_001025551	btbd7	6.23651	3.73424e-21
peak_1114	chr10	28175055	28175850	443839	Intergenic	NM_152948	cxadr	6.23624	1.36381e-21
peak_3405	chr15	23098780	23099446	16015	3' UTR (NM_001045472, exon 7 of 7)	NM_001045472	bbc3	6.23604	1.06975e-14
peak_843	chr17	17173795	17174244	104033	intron (NM_001080009, intron 7 of 23)	NM_001080009	nrxn3a	6.2358	2.28842e-23
peak_905	chr3	43520966	43521409	-7800	Intergenic	NM_201585	micall2a	6.23566	5.6505e-23
peak_1158	chr20	35276424	35276808	-3428	exon (NM_001017680, exon 6 of 9)	NM_200108_1	znf395	6.2355	2.32997e-21
peak_1731	chr22	1002273	1002807	-27020	Intergenic	NM_199966	camk1ga	6.23379	7.77633e-19
peak_1095	chr21	32892489	32893426	105510	Intergenic	NM_199763	rnf145b	6.23248	1.01358e-21
peak_1288	chr19	15467339	15467752	3051	exon (NM_213042, exon 2 of 2)	NM_213042	rab42a	6.23173	1.2187e-20
peak_7743	chr18	35365894	35367047	-192506	Intergenic	NM_001044953	qpctla	6.23097	6.4307e-10
peak_1184	chr14	33385251	33385771	84578	Intergenic	NM_182868	f9a	6.22998	3.44008e-21
peak_1163	chr19	4965430	4965800	-32915	Intergenic	NM_001100068	rragcb	6.22896	2.48169e-21
peak_993	chr5	26408950	26409405	10044	intron (NM_001128366, intron 1 of 2)	NM_001128366	rasl10a	6.22845	2.07605e-22
peak_1295	chr12	12720811	12721151	-35210	Intergenic	NM_001114932_1	wapalb	6.22797	1.31528e-20
peak_1137	chr20	16964054	16964445	-17188	Intergenic	NM_001002589	zgc:92716	6.22795	1.84897e-21
peak_1134	chr11	37265690	37266163	15680	Intergenic	NM_001004590	cyb561d1	6.22743	1.80458e-21
peak_1419	chr3	46373026	46373364	44818	Intergenic	NM_001017690	snrnp25	6.22646	4.9345e-20
peak_1130	chr13	6794201	6794589	51208	Intergenic	NM_001144794	exoc3l4	6.22594	1.71942e-21
peak_1067	chr17	29608806	29609665	230538	Intergenic	NM_001045177	ptpreb	6.22528	6.8862e-22
peak_1675	chr5	41316453	41316804	-12449	intron (NM_199829, intron 14 of 14)	NM_001105279	prkg2	6.22418	5.17286e-19
peak_954	chr23	19023267	19023817	-47259	Intergenic	NM_001007446	nsfl1c	6.22396	1.05269e-22
peak_633	chr2	52697089	52697680	-10370	Intergenic	NM_001110836	si:ch211-137c4.4	6.22373	2.82541e-25
peak_1189	chr2	33042850	33043241	-1367	Intergenic	NM_131723	klf17	6.22366	3.61662e-21
peak_1351	chr6	12613660	12614302	-114019	Intergenic	NM_198064	slc15a1b	6.2236	2.17693e-20
peak_859	chr20	6022108	6022453	65449	intron (NM_001089536, intron 21 of 21)	NM_001089536	cep128	6.22354	2.92783e-23
peak_1213	chr20	41882802	41883189	75230	Intergenic	NM_001201561	LOC555548	6.22316	4.76494e-21
peak_1141	chr1	35193236	35193762	-9953	Intergenic	NM_213357	gab1	6.22112	1.93106e-21
peak_1340	chr23	28188404	28188805	81661	Intergenic	NM_194371	sp5l	6.21908	1.87713e-20
peak_3449	chr12	12118989	12119529	-67562	Intergenic	NM_131406	raraa	6.21823	1.23666e-14
peak_1200	chr11	35017701	35018064	8323	Intergenic	NM_214705	fam43a	6.2168	4.31404e-21
peak_1380	chr25	24665728	24666057	104317	Intergenic	NM_001001815	igf2b	6.21427	3.17931e-20
peak_10535	chr19	806596	808102	12431	Intergenic	NM_001045195	nrm	6.21384	2.83265e-08
peak_831	chr6	19767235	19768186	56380	Intergenic	NM_001037104	ppp1r27	6.21302	1.91542e-23
peak_1154	chr24	29331496	29331845	10299	Intergenic	NM_001003775	nrros	6.21273	2.23687e-21
peak_1579	chr17	20485057	20485516	11483	exon (NM_200410, exon 6 of 6)	NM_200410	slc16a9a	6.21224	2.27244e-19
peak_1314	chr22	32096579	32097090	179450	Intergenic	NM_207637	adra2a	6.2115	1.47799e-20
peak_1181	chr22	19329412	19329750	-7494	Intergenic	NM_001040095	fgf22	6.2094	3.31553e-21
peak_1167	chr20	22420837	22421295	24352	intron (NM_131053, intron 11 of 19)	NM_131053	kita	6.20838	2.51448e-21
peak_736	chr5	65631474	65631871	-40094	Intergenic	NM_001100016	si:ch211-253h3.1	6.20818	3.50184e-24
peak_1157	chr19	19342781	19343122	-2518	Intergenic	NM_001103116	ube2e1	6.20762	2.28977e-21
peak_1424	chr10	33411510	33411900	37390	intron (NM_201069, intron 6 of 14)	NM_201069	uvrag	6.20738	5.08145e-20
peak_1544	chr13	9663139	9663567	-129601	Intergenic	NM_001030064	rnaset2	6.2061	1.74965e-19
peak_1282	chr23	20924651	20925203	-4135	Intergenic	NM_213062	uba1	6.20504	1.13673e-20
peak_576	chr22	23161785	23162279	-50725	Intergenic	NM_001199191	cfhl3	6.20198	7.63344e-26
peak_5725	chr22	834701	835577	11247	intron (NM_001007346, intron 11 of 12)	NM_001002135	dram2b	6.20141	1.27271e-11
peak_1168	chr10	16564009	16564371	20615	intron (NM_001077386, intron 8 of 8)	NM_001089348	chsy3	6.20043	2.55624e-21
peak_3188	chr12	38496869	38497593	-12596	exon (NM_001166259, exon 7 of 7)	NM_001080568	hs3st3b1b	6.19991	4.15853e-15
peak_848	chr6	33512669	33513049	63447	Intergenic	NM_001287082	tmem69	6.19964	2.50274e-23
peak_968	chr14	8150125	8150480	-99627	Intergenic	NM_001002626	zgc:92242	6.19918	1.34043e-22
peak_1667	chr21	10598427	10598931	92072	intron (NM_001002562, intron 1 of 12)	NM_001002562	celf4	6.19911	4.72485e-19
peak_1255	chr12	49373783	49374104	48061	intron (NM_198811, intron 7 of 18)	NM_198811	pald1a	6.19785	8.57298e-21
peak_1273	chr5	38343465	38343767	12726	Intergenic	NM_001017863	ppp1r14aa	6.19658	1.04971e-20
peak_2257	chr10	7379100	7379816	-45666	Intergenic	NM_001002346	hvcn1	6.19619	3.22317e-17
peak_1336	chr22	20559957	20560332	46535	TTS (NM_001045165)	NM_001045165	si:dkey-110c1.7	6.1958	1.80699e-20
peak_1016	chr18	39104682	39105384	-54401	Intergenic	NM_198146	akt2	6.19308	3.29666e-22
peak_986	chr15	24990779	24991212	20862	exon (NM_001037370, exon 15 of 15)	NM_001037370	tsr1	6.19223	1.86413e-22
peak_1084	chr18	24129035	24129509	131308	Intergenic	NR_120393		6.19215	8.25874e-22
peak_2015	chr13	2798295	2799016	45820	intron (NM_001161598, intron 6 of 6)	NM_001161598	si:ch211-239i4.3	6.19045	7.0327e-18
peak_2205	chr2	15051161	15051910	93762	Intergenic	NM_001006023	tecrl2	6.19003	2.35493e-17
peak_1188	chr6	52946849	52947197	51462	Intergenic	NM_001136247	or136-1	6.1888	3.60951e-21
peak_898	chr7	50641556	50642089	314334	Intergenic	NM_131433	igf2a	6.18721	5.02838e-23
peak_1194	chr12	45990582	45990979	18128	exon (NM_212945, exon 8 of 9)	NM_212945	mrpl38	6.18595	3.94926e-21
peak_1198	chr21	11525381	11525738	-3615	Intergenic	NM_199760	snrpd3l	6.18569	4.25882e-21
peak_1217	chr7	19829309	19829684	-13586	Intergenic	NM_001127308	dtx1	6.18517	5.11556e-21
peak_914	chr21	29973937	29974332	14957	intron (NM_001076710, intron 1 of 14)	NM_001076710	zgc:152891	6.18446	6.47315e-23
peak_672	chr1	42111171	42111673	88864	Intergenic	NM_001007352	rnf24	6.18397	7.62149e-25
peak_8289	chr22	12574932	12576349	14663	3' UTR (NM_199522, exon 5 of 5)	NM_199522	rnd3a	6.18284	1.56485e-09
peak_1374	chr25	21755624	21756248	195	intron (NM_001204464, intron 1 of 8)	NM_001204464	prr5	6.18268	3.07359e-20
peak_1358	chr9	47414897	47415365	201400	Intergenic	NM_131069	cx43.4	6.18258	2.31352e-20
peak_1196	chr22	15961597	15961914	-82626	Intergenic	NM_131856	klf2a	6.1823	4.15704e-21
peak_3450	chr6	54653398	54654396	122219	Intergenic	NM_001109724	tead3b	6.18213	1.23743e-14
peak_1592	chr4	13554662	13555298	-2766	Intergenic	NM_001161600	plxnb2a	6.18177	2.41697e-19
peak_879	chr19	389292	389840	46	promoter-TSS (NM_001045301)	NM_001045301	tnfaip8l2a	6.18018	3.66172e-23
peak_931	chr24	34491208	34491583	18504	intron (NM_001130617, intron 1 of 17)	NM_001130617	zgc:194780	6.17949	7.80729e-23
peak_7210	chr19	756426	757071	7660	exon (NM_199887, exon 14 of 14)	NM_001045060	zgc:162356	6.17848	2.59982e-10
peak_836	chr20	43093524	43094127	17416	intron (NM_001030124, intron 4 of 17)	NM_001030124	snx9b	6.17691	2.10584e-23
peak_809	chr7	53009433	53009831	85188	Intergenic	NM_001005589	rps4x	6.17575	1.38243e-23
peak_970	chr23	33684465	33685032	87081	intron (NM_001004288, intron 21 of 29)	NM_001004288	itga5	6.17546	1.36656e-22
peak_1281	chr13	21360194	21360739	430120	Intergenic	NM_001045412	tspan14	6.17517	1.13568e-20
peak_1345	chr10	19018020	19018529	-29231	intron (NM_001020517, intron 11 of 13)	NM_001004006	tmem230a	6.1736	2.04255e-20
peak_1205	chr2	37092688	37092977	29579	intron (NM_131855, intron 16 of 17)	NM_131855	prkci	6.17316	4.40841e-21
peak_1406	chr12	6261865	6262362	-105831	Intergenic	NM_001002863	noc3l	6.17288	3.96477e-20
peak_5041	chr19	6155877	6156650	-70669	Intergenic	NM_001002165	wipf2b	6.17157	2.48288e-12
peak_1448	chr6	31006105	31006543	47392	Intergenic	NM_213299	ak4	6.17157	6.66946e-20
peak_1303	chr9	31505031	31505493	-3640	Intergenic	NM_001007213	cx45.6	6.17131	1.37009e-20
peak_1097	chr17	32406406	32406847	169157	Intergenic	NM_001077604	klf11b	6.17128	1.03071e-21
peak_927	chr1	18729625	18730076	81981	Intergenic	NM_207071	mettl14	6.17073	7.3421e-23
peak_1330	chr14	24600694	24601074	8902	exon (NM_199857, exon 9 of 19)	NM_199857	hspa4b	6.17002	1.70521e-20
peak_1332	chr7	75215979	75216433	-6803	Intergenic	NM_131760	tyms	6.16876	1.73388e-20
peak_1210	chr20	13415863	13416188	97966	exon (NM_001030168, exon 21 of 25)	NM_001030168	enpp1	6.16685	4.6536e-21
peak_3591	chr5	45529257	45530149	40732	Intergenic	NM_001013558	zgc:112966	6.16612	2.13853e-14
peak_1237	chr4	15703513	15703932	-6737	TTS (NM_001025531)	NM_001013273	caprin2	6.15867	7.39082e-21
peak_8302	chr6	3115894	3117205	-24839	Intergenic	NM_200355	st3gal3a	6.15686	1.59389e-09
peak_1353	chr7	68589686	68590050	-121736	Intergenic	NM_001110471_1	parvab	6.15655	2.17974e-20
peak_1229	chr21	34261897	34262526	29147	Intergenic	NM_001002319	ublcp1	6.15594	6.46336e-21
peak_1232	chr13	22024409	22024828	58310	3' UTR (NM_001145707, exon 26 of 26)	NM_001145707	zswim8	6.15548	6.56079e-21
peak_1162	chr4	9083456	9084065	109990	Intergenic	NM_001045158	sbf1	6.15517	2.4536e-21
peak_1224	chr5	50117474	50117864	-74733	Intergenic	NM_001130962	mef2cb	6.15495	5.94939e-21
peak_2220	chr10	2919170	2919843	-16581	Intergenic	NM_001003876	ddx56	6.15348	2.52283e-17
peak_1228	chr17	32518538	32518888	57070	Intergenic	NM_001077604	klf11b	6.15283	6.38989e-21
peak_8426	chr6	3108700	3109899	-32089	Intergenic	NM_200355	st3gal3a	6.15134	1.90181e-09
peak_2077	chr3	29663388	29664290	1877	intron (NM_001002061, intron 1 of 6)	NM_001002061	rac2	6.15131	1.01763e-17
peak_913	chr7	63016385	63016755	125337	Intergenic	NM_200491	tbc1d19	6.15088	6.43265e-23
peak_9093	chr24	22407510	22408611	8707	intron (NM_001257153, intron 3 of 10)	NM_001014829	flt1	6.15061	4.76862e-09
peak_2006	chr7	30012619	30013036	5162	exon (NM_001020481, exon 7 of 13)	NM_001020481	gpr56	6.15045	6.77228e-18
peak_1170	chr9	33379171	33379577	-2454	Intergenic	NM_213420	rftn2	6.14905	2.7041e-21
peak_1622	chr10	28599226	28599581	111394	Intergenic	NM_001020542	ints2	6.14775	3.18556e-19
peak_1227	chr21	18727379	18727761	16205	Intergenic	NM_001020614	eri1	6.1475	6.29902e-21
peak_1230	chr3	13465675	13466019	53180	exon (NM_001018135, exon 14 of 25)	NM_001018135	sun1	6.1467	6.47318e-21
peak_912	chr25	6848489	6848941	44523	Intergenic	NM_001122855	snx33	6.14553	6.23193e-23
peak_1863	chr21	4930533	4931240	22648	intron (NM_199901, intron 9 of 27)	NM_199901	zgc:55582	6.14522	2.05881e-18
peak_825	chr18	10266631	10267053	-105392	Intergenic	NM_200321	rbm28	6.14441	1.77401e-23
peak_1294	chr24	10570448	10570887	98883	Intergenic	NM_207078	fam49bb	6.1443	1.30593e-20
peak_5828	chr17	25887193	25887992	211955	Intergenic	NM_001080656	acss1	6.14262	1.60204e-11
peak_978	chr11	1318186	1319169	38823	intron (NM_199896, intron 25 of 33)	NM_199896	iars	6.14131	1.67196e-22
peak_1407	chr18	19331273	19331729	-59710	Intergenic	NM_001080163	snapc5	6.1413	4.08507e-20
peak_1236	chr22	3240744	3241087	3188	intron (NM_001111222, intron 1 of 1)	NM_001111222	zgc:171586	6.14081	7.10856e-21
peak_910	chr4	15216531	15216982	-26945	Intergenic	NM_001044757	atp2b1a	6.14003	5.99785e-23
peak_4332	chr20	35943952	35944811	62387	intron (NM_001008583, intron 2 of 18)	NM_001008583	cd2ap	6.13976	3.00819e-13
peak_1241	chr22	11624165	11624471	-6081	intron (NM_199767, intron 3 of 15)	NM_001123268	sgsh	6.13947	7.66718e-21
peak_1922	chr5	52904567	52905045	-8251	Intergenic	NM_001110283	ubac1	6.13622	3.5132e-18
peak_1290	chr6	30109467	30109822	66109	Intergenic	NM_001045383	zgc:153311	6.13597	1.23007e-20
peak_933	chr14	38839359	38839874	632717	Intergenic	NM_001048055	lect2l	6.13425	7.91609e-23
peak_1527	chr9	31491337	31491710	-17379	Intergenic	NM_001007213	cx45.6	6.1341	1.49577e-19
peak_1247	chr2	31309441	31309829	92495	Intergenic	NM_001197300	e2f5	6.13409	8.04902e-21
peak_764	chr18	41266650	41267108	-57283	Intergenic	NM_001167569	pvrl1b	6.13345	5.71973e-24
peak_1252	chr16	34504862	34505290	6121	exon (NM_001083005, exon 7 of 12)	NM_001083005	zufsp	6.13301	8.16185e-21
peak_1518	chr3	29670204	29670705	8492	intron (NM_001002061, intron 1 of 6)	NM_001002061	rac2	6.13301	1.36934e-19
peak_984	chr3	32748282	32749127	-15334	Intergenic	NM_001082807	tspan4b	6.13265	1.77093e-22
peak_2310	chr2	35212904	35214011	74392	Intergenic	NM_131036	tnw	6.13048	5.27224e-17
peak_1296	chr7	26908885	26909254	-47909	Intergenic	NM_001257193	dysf	6.12896	1.31777e-20
peak_1106	chr5	36807530	36807891	10871	intron (NM_001020781, intron 1 of 26)	NM_001020781	fcho2	6.12804	1.15014e-21
peak_1023	chr17	30848841	30849274	40696	intron (NM_001130785, intron 4 of 6)	NM_001130785	zgc:195062	6.12655	3.71769e-22
peak_1276	chr19	8153477	8153894	-5746	exon (NM_001126439, exon 6 of 6)	NM_001100044	mrpl9	6.12517	1.08527e-20
peak_930	chr3	24318746	24319195	-32750	Intergenic	NM_199746	cbx1a	6.12505	7.61662e-23
peak_887	chr16	4079013	4079446	-6878	Intergenic	NM_001113377	csf3r	6.12464	4.2657e-23
peak_8032	chr15	25132156	25132808	-99771	Intergenic	NR_030247		6.12251	1.00472e-09
peak_1308	chr1	30321055	30321366	152517	Intergenic	NM_001017795	eef1a1b	6.12191	1.41566e-20
peak_1556	chr2	16892325	16892640	16118	intron (NM_001143753, intron 4 of 4)	NM_001143753	thpo	6.1203	1.95101e-19
peak_2387	chr20	22319813	22320453	26985	intron (NM_001024653, intron 10 of 31)	NM_001024653	kdr	6.1197	7.46656e-17
peak_1317	chr9	35242648	35243038	-2476	Intergenic	NM_001004642	ildr1b	6.11757	1.50488e-20
peak_1329	chr18	20762687	20762999	64661	intron (NM_152968, intron 2 of 20)	NM_152968	igf1ra	6.11729	1.66847e-20
peak_5227	chr15	8453036	8453766	-15859	Intergenic	NM_001128700	tmem160	6.1168	3.98106e-12
peak_951	chr12	29024012	29024414	-9035	Intergenic	NM_001002450	meox1	6.11613	1.03136e-22
peak_1359	chr25	17380076	17380807	-36386	Intergenic	NM_001089445	ccnd2a	6.11592	2.33317e-20
peak_1450	chr4	2376009	2376319	20780	intron (NM_001128382, intron 13 of 16)	NM_200897	csrp2	6.11484	6.7138e-20
peak_945	chr4	2785914	2786268	30246	Intergenic	NM_213494	aebp2	6.11458	9.17725e-23
peak_2034	chr5	36772955	36773610	45299	intron (NM_001020781, intron 14 of 26)	NM_001020781	fcho2	6.11189	7.86732e-18
peak_1539	chr21	3826907	3827207	-137688	Intergenic	NM_175082	smad7	6.11181	1.67929e-19
peak_949	chr1	8290511	8290924	13374	exon (NM_001110102, exon 16 of 22)	NM_001166125	gng13a	6.10971	9.94471e-23
peak_1027	chr24	15790040	15790438	-238100	Intergenic	NM_001098738	cbln2b	6.10958	3.86037e-22
peak_855	chr17	19379525	19379896	-14241	Intergenic	NM_001029951	cyp26c1	6.10941	2.74062e-23
peak_1077	chr10	36586709	36587291	9346	intron (NM_001083549, intron 3 of 12)	NM_001083549	zdhhc20a	6.10867	7.53712e-22
peak_1503	chr11	20637431	20637938	-108928	Intergenic	NM_001045273	cdh4	6.10781	1.17768e-19
peak_1311	chr19	320158	320526	-68	promoter-TSS (NM_200426)	NM_200426	ctssa	6.10716	1.43958e-20
peak_1291	chr7	42111617	42112029	19808	exon (NM_001077256, exon 8 of 8)	NM_001077256	rnf32	6.10634	1.28385e-20
peak_1151	chr20	35297604	35297993	17754	intron (NM_200108_1, intron 1 of 11)	NM_200108_1	znf395	6.10602	2.09286e-21
peak_1079	chr2	32620366	32621368	56352	Intergenic	NM_001002637	tmem53	6.10596	7.78328e-22
peak_737	chr22	23154401	23154805	-58154	Intergenic	NM_001199191	cfhl3	6.10575	3.56084e-24
peak_1298	chr1	14179563	14179922	194314	Intergenic	NM_001045485	pi4k2b	6.10497	1.35e-20
peak_1299	chr16	43272739	43273107	31149	Intergenic	NM_001002075	ccne2	6.10497	1.35e-20
peak_957	chr24	26628770	26629136	-43510	Intergenic	NM_200440	klhl24b	6.10463	1.0931e-22
peak_1420	chr9	3453627	3454015	39177	Intergenic	NM_001020500	cybrd1	6.10168	4.97781e-20
peak_3728	chr9	3333444	3334060	-50797	Intergenic	NM_131305	dlx1a	6.10007	3.72953e-14
peak_1322	chr23	3441881	3442296	-18533	Intergenic	NM_131015	mafba	6.10001	1.5776e-20
peak_1327	chr23	21870023	21870417	-41072	Intergenic	NM_213176	rcc2	6.09753	1.63762e-20
peak_4936	chr20	22403938	22404697	41101	Intergenic	NM_131053	kita	6.0973	1.86433e-12
peak_1052	chr22	40764674	40765365	17061	intron (NM_001102639, intron 2 of 9)	NM_001102639	acap2	6.09438	5.78817e-22
peak_2871	chr21	906305	906895	-74042	Intergenic	NM_194432	oaz2a	6.09398	1.14836e-15
peak_1829	chr23	24208781	24209240	3706	intron (NM_200454, intron 1 of 15)	NM_200454	ptpn11b	6.09062	1.58328e-18
peak_1356	chr14	22909294	22909707	26151	Intergenic	NM_200207	zgc:56197	6.08977	2.22063e-20
peak_1391	chr22	15428151	15428479	-2094	Intergenic	NM_001007788	mfng	6.08867	3.46598e-20
peak_1373	chr25	13197566	13198018	-30670	intron (NM_001128358, intron 8 of 9)	NM_001126430	klhdc4	6.08726	2.98232e-20
peak_1349	chr19	23676501	23676800	59417	intron (NM_001004287, intron 5 of 16)	NM_001004287	grb10a	6.08615	2.11689e-20
peak_1335	chr2	20856069	20856463	-3480	Intergenic	NM_212995	riok1	6.08476	1.80087e-20
peak_14442	chr17	10357120	10359646	809	exon (NM_199786, exon 1 of 1)	NM_199786	clec14a	6.08397	1.20707e-06
peak_5157	chr13	25295387	25296105	126246	exon (NM_212791, exon 5 of 11)	NM_001272084	adka	6.08393	3.41873e-12
peak_599	chr17	49936428	49936859	29365	intron (NM_001278851, intron 2 of 7)	NM_001278851	shroom3	6.08387	1.26445e-25
peak_941	chr23	3277462	3277893	145878	Intergenic	NM_131015	mafba	6.08339	9.04412e-23
peak_1320	chr23	6963251	6964130	27532	Intergenic	NM_001113583	trim35-39	6.08252	1.54695e-20
peak_1382	chr9	26141750	26142094	73033	Intergenic	NM_001017796	esd	6.08198	3.24869e-20
peak_729	chr15	28091457	28092043	-65212	Intergenic	NM_200018	blmh	6.07889	3.14558e-24
peak_1355	chr25	14791513	14792035	23530	Intergenic	NM_131178	dbx1b	6.07861	2.20114e-20
peak_2139	chr3	36335665	36336358	28010	intron (NM_001013263, intron 3 of 3)	NM_001013263	gna13b	6.07819	1.49194e-17
peak_1659	chr25	23738846	23739219	36803	exon (NM_200880, exon 3 of 7)	NM_200880	dusp8a	6.07807	4.38934e-19
peak_3539	chr3	56175675	56176396	-33139	Intergenic	NM_001080635	ldlrap1b	6.07768	1.81523e-14
peak_1724	chr24	27074742	27075103	5039	Intergenic	NM_001197254	and1	6.07748	7.3111e-19
peak_1928	chr7	64913136	64913518	378655	Intergenic	NM_131287	sox17	6.07583	3.70304e-18
peak_1365	chr18	30185569	30185899	-200284	Intergenic	NM_001080807	gse1	6.07582	2.60466e-20
peak_1439	chr11	19535508	19535825	-17576	Intergenic	NM_001110031	rhol	6.07386	5.94831e-20
peak_1401	chr3	31149494	31149876	-41369	Intergenic	NM_001004680	cox6a2	6.073	3.80132e-20
peak_1376	chr9	26168392	26168953	46283	Intergenic	NM_001017796	esd	6.07244	3.12478e-20
peak_1174	chr15	27678963	27679847	-38316	Intergenic	NM_200251	slc43a2a	6.07232	2.84645e-21
peak_1512	chr4	9786173	9786556	45	promoter-TSS (NM_001290178)	NM_001290178	stab2	6.06569	1.24216e-19
peak_4098	chr9	15239325	15240280	-458736	Intergenic	NM_212966	nrp2b	6.06514	1.40389e-13
peak_1387	chr11	22219422	22219726	17667	intron (NM_001002751, intron 5 of 21)	NM_001002751	ikbke	6.06511	3.38231e-20
peak_1105	chr13	5561184	5561855	52567	intron (NM_213234, intron 4 of 7)	NM_213234	spred2b	6.06443	1.14838e-21
peak_1173	chr8	17964367	17965317	71004	intron (NM_130935, intron 1 of 6)	NM_130935	skia	6.06426	2.84403e-21
peak_5915	chr22	33482029	33482981	180536	Intergenic	NM_001040377	zgc:136895	6.06324	1.95436e-11
peak_1395	chr17	49966850	49967228	40588	intron (NM_001278851, intron 4 of 7)	NM_001017601	fcf1	6.06116	3.62051e-20
peak_1414	chr13	9087801	9088080	119187	Intergenic	NM_001076662	sfxn4	6.06059	4.44623e-20
peak_1422	chr19	38884040	38884478	-123248	Intergenic	NM_001044714	dlgap3	6.06031	5.01283e-20
peak_1071	chr12	28483612	28484444	35616	intron (NM_001077161, intron 1 of 4)	NM_001077161	znf438	6.06001	7.06821e-22
peak_3255	chr24	29442113	29443013	-41000	Intergenic	NM_001002206	abca4a	6.05978	5.6808e-15
peak_1696	chr11	24241191	24241617	15169	Intergenic	NM_001113489	kiss1	6.05662	5.87079e-19
peak_1243	chr23	36456543	36457048	12782	intron (NM_001076631, intron 4 of 6)	NM_001076631	znf740b	6.05651	7.87377e-21
peak_1370	chr17	34016909	34017230	-59927	Intergenic	NM_001003855	fut8a	6.05576	2.92482e-20
peak_2131	chr20	16145910	16146781	50538	intron (NM_200474, intron 1 of 17)	NM_200474	ralgps2	6.05553	1.39514e-17
peak_1039	chr14	26225611	26225956	11479	Intergenic	NR_030143		6.05534	4.57924e-22
peak_3374	chr24	25718361	25719126	41186	Intergenic	NM_001100152	amer2	6.05412	9.30594e-15
peak_967	chr24	18118848	18119264	-169822	intron (NM_001281991, intron 15 of 23)	NM_213495	cul1b	6.05286	1.32088e-22
peak_1426	chr7	44939358	44939719	-178727	Intergenic	NM_131214	cdh11	6.05119	5.20182e-20
peak_1905	chr2	14996832	14997400	48115	intron (NM_200111, intron 13 of 26)	NM_200111	arhgap29b	6.04968	2.84674e-18
peak_1244	chr18	24742799	24743155	30298	exon (NM_001281462, exon 20 of 37)	NM_001281462	chd2	6.04913	7.89111e-21
peak_1672	chr14	4947101	4947458	-249642	Intergenic	NM_001017822_1	zgc:110204	6.04747	4.86871e-19
peak_1126	chr20	34004472	34005344	-1655	Intergenic	NM_001030119	si:dkey-51e6.1	6.04527	1.67304e-21
peak_1357	chr20	28218984	28219739	-55541	Intergenic	NM_001079835	dll4	6.04491	2.23592e-20
peak_1410	chr22	4183333	4183736	59492	Intergenic	NM_213077_1	uhrf1	6.0429	4.37073e-20
peak_12944	chr24	30704741	30705803	-300718	Intergenic	NM_001099258	lppr5b	6.04286	3.3114e-07
peak_1040	chr8	11585937	11586327	-8767	exon (NM_131145, exon 3 of 5)	NM_200893	ampd1	6.04245	4.70092e-22
peak_1405	chr4	7374846	7375236	114073	Intergenic	NM_001025506	adipor2	6.04232	3.94222e-20
peak_4581	chr13	9630349	9630928	-96886	Intergenic	NM_001030064	rnaset2	6.03972	6.70878e-13
peak_1991	chr14	9880700	9881208	-87263	Intergenic	NM_213447	tmem129	6.03768	5.97289e-18
peak_1506	chr24	4868270	4868699	-23080	Intergenic	NM_001110021	cpb1	6.03745	1.22429e-19
peak_1507	chr25	20376774	20377153	-60407	Intergenic	NM_001130626	kcna6	6.03745	1.22429e-19
peak_1182	chr10	20731266	20732289	-270	promoter-TSS (NM_001002195)	NM_001002195	rassf2b	6.03718	3.32971e-21
peak_1013	chr16	12731112	12731529	186405	Intergenic	NM_131602	dedd1	6.03669	3.2028e-22
peak_1567	chr20	11010248	11010622	277894	Intergenic	NM_001100043	flrt2	6.03658	2.10384e-19
peak_4320	chr5	22106587	22107193	4018	intron (NM_201295, intron 1 of 10)	NM_201295	coro1ca	6.03588	2.88851e-13
peak_8049	chr2	27675692	27676872	37011	intron (NM_001144819, intron 2 of 13)	NM_001144819	zswim5	6.0357	1.04388e-09
peak_1035	chr5	37385716	37386145	-18202	Intergenic	NM_001126477	stard8	6.03562	4.36054e-22
peak_1411	chr25	3786019	3786368	15616	intron (NM_001003994, intron 11 of 26)	NM_001003994	morc2	6.03484	4.37479e-20
peak_5025	chr4	3218590	3219281	5526	intron (NM_213306, intron 8 of 11)	NM_213306	pik3cg	6.03421	2.38803e-12
peak_741	chr16	42803939	42804384	94198	Intergenic	NM_200216	trmt11	6.03165	4.02474e-24
peak_3217	chr22	20506690	20507320	-6604	Intergenic	NM_001045165	si:dkey-110c1.7	6.02779	4.7195e-15
peak_6271	chr20	19082516	19083416	4091	intron (NM_001013265, intron 5 of 6)	NM_001013265	pinx1	6.02703	4.32773e-11
peak_1924	chr23	8933397	8933970	-93730	Intergenic	NM_200986	tcea2	6.02637	3.61924e-18
peak_1710	chr4	22899055	22899489	237	intron (NM_194401, intron 1 of 11)	NM_194401	celf2	6.02527	6.49851e-19
peak_1171	chr25	400826	401201	16226	intron (NM_183342, intron 2 of 7)	NM_183342	prickle1a	6.02518	2.76389e-21
peak_2992	chr8	12067561	12068151	-1805	Intergenic	NR_030071		6.02472	1.96805e-15
peak_1445	chr11	38126890	38127646	-323310	Intergenic	NM_203484	cacna1da	6.02299	6.41333e-20
peak_1577	chr15	31499951	31500347	4693	intron (NM_001005935, intron 4 of 9)	NM_001005935	arfip2a	6.0221	2.26705e-19
peak_1128	chr12	23270107	23270522	230605	Intergenic	NM_001020680	mrpl27	6.02113	1.71394e-21
peak_1429	chr16	10222024	10222373	-258369	Intergenic	NM_001289913	cobl	6.01917	5.36733e-20
peak_1309	chr20	40062381	40062793	-247842	Intergenic	NM_001082853	rnf217	6.01866	1.42592e-20
peak_2860	chr12	23890175	23890857	-10525	Intergenic	NM_001007151	shbg	6.01743	1.05212e-15
peak_1879	chr1	4825437	4826079	-173090	Intergenic	NM_001145693	abcb6a	6.01724	2.32349e-18
peak_4694	chr7	32421054	32422237	-155036	Intergenic	NM_001013468	zgc:111992	6.01706	9.18087e-13
peak_1101	chr5	51518212	51518644	-9145	Intergenic	NM_131180	nr2f1a	6.01632	1.05946e-21
peak_1480	chr2	23450713	23451161	-10867	TTS (NM_001128248)	NM_001080004	zgc:154006	6.0142	9.19084e-20
peak_1183	chr22	38139939	38140302	49570	intron (NM_200109, intron 1 of 3)	NM_200109	tsc22d2	6.01279	3.41899e-21
peak_3375	chr2	32622106	32622645	57860	Intergenic	NM_001002637	tmem53	6.01103	9.32931e-15
peak_1529	chr24	19651034	19651456	-108442	Intergenic	NM_001089499	zgc:162928	6.00834	1.50484e-19
peak_1635	chr7	26851341	26851711	9634	intron (NM_001257193, intron 3 of 53)	NM_001257193	dysf	6.00688	3.59632e-19
peak_1692	chr9	18257003	18257433	42420	intron (NM_001128338, intron 14 of 44)	NM_001128338	vwa8	6.00631	5.82309e-19
peak_1808	chr13	30410267	30410707	14236	exon (NM_001089385, exon 15 of 20)	NM_001089385	pald1b	6.00512	1.3836e-18
peak_1455	chr22	13231066	13231331	-48913	intron (NM_131264, intron 2 of 10)	NM_001024816	ahr1b	6.00422	6.8775e-20
peak_4490	chr20	11610068	11610738	-322074	Intergenic	NM_001100043	flrt2	6.00331	5.19915e-13
peak_3726	chr16	52380536	52381192	333236	Intergenic	NM_001110524	brd2b	6.00219	3.67234e-14
peak_1508	chr12	24807135	24807523	13220	intron (NM_199660, intron 4 of 12)	NM_199660	waca	6.00157	1.22435e-19
peak_1175	chr17	25321320	25321726	35409	3' UTR (NM_201486, exon 6 of 6)	NM_201486	clic4	6.00134	3.03604e-21
peak_1526	chr22	8417417	8417753	-373415	Intergenic	NM_001122619	sc:d217	5.99978	1.48553e-19
peak_1494	chr8	20014270	20014655	-7204	intron (NM_201302, intron 5 of 5)	NM_001004593	zgc:92140	5.9989	1.07345e-19
peak_1465	chr11	36895569	36896115	-4053	Intergenic	NM_001007281	gpx1a	5.99653	7.82789e-20
peak_1877	chr20	21338385	21338726	-2635	Intergenic	NM_001044888	nudt14	5.99622	2.27365e-18
peak_979	chr21	32880876	32881294	117382	Intergenic	NM_199763	rnf145b	5.99525	1.70971e-22
peak_6043	chr10	32632592	32633541	32255	intron (NM_001115066, intron 1 of 6)	NM_001115066	esama	5.99464	2.6335e-11
peak_2471	chr3	18977001	18977773	44941	intron (NM_001089553, intron 15 of 17)	NM_001089553	rfx1a	5.99402	1.25061e-16
peak_1525	chr24	24118632	24118946	160543	Intergenic	NM_001075111	hnf4g	5.99387	1.48205e-19
peak_1524	chr10	7393958	7394385	-30953	Intergenic	NM_001002346	hvcn1	5.99387	1.48205e-19
peak_1534	chr21	9489257	9489571	-72597	intron (NM_001080201, intron 1 of 5)	NR_030058		5.99207	1.58673e-19
peak_4979	chr20	21441568	21442262	-21441	Intergenic	NM_131862	jag2b	5.99146	2.12008e-12
peak_1250	chr19	30459611	30460037	-46176	Intergenic	NM_001100060	paqr7a	5.99069	8.11185e-21
peak_1982	chr18	20153004	20153611	85741	Intergenic	NM_131355	kif23	5.99049	5.46746e-18
peak_1815	chr6	28988039	28988409	-13578	intron (NM_130929, intron 4 of 11)	NM_001114914	zgc:172121	5.99031	1.43796e-18
peak_1484	chr13	11490231	11490607	-11733	Intergenic	NM_199571	ube2d3	5.99029	9.57238e-20
peak_1483	chr25	31056469	31056801	-64042	Intergenic	NM_199540	api5	5.98821	9.55183e-20
peak_1029	chr11	45251157	45251686	7240	intron (NM_001077318, intron 5 of 12)	NM_001077318	clcn4	5.98787	3.94974e-22
peak_5425	chr8	28437165	28437807	29171	intron (NM_001002445, intron 1 of 4)	NM_001002445	rhoad	5.98776	6.39821e-12
peak_1501	chr18	18770492	18770906	7911	intron (NM_001044984, intron 8 of 10)	NM_001044984	ptplad1	5.98732	1.16257e-19
peak_1514	chr4	7560774	7561089	12960	intron (NM_130937, intron 1 of 5)	NM_001015043	fbxl14b	5.98702	1.27343e-19
peak_1447	chr20	20349976	20350641	-7975	Intergenic	NM_194415	ppp2r5ea	5.9858	6.54788e-20
peak_1589	chr21	29716497	29716874	15938	Intergenic	NM_200040	rhogb	5.98553	2.4081e-19
peak_7668	chr22	26871844	26872682	-6839	exon (NM_001017752, exon 6 of 7)	NM_001002429	wdr83	5.98435	5.72296e-10
peak_1058	chr3	21540626	21541142	-47450	Intergenic	NM_001006067	syngr1a	5.98206	6.10118e-22
peak_1488	chr13	25347269	25347640	74538	intron (NM_001272084, intron 4 of 10)	NM_001272084	adka	5.98134	1.00629e-19
peak_1492	chr10	22975261	22975675	3111	intron (NM_205670, intron 1 of 2)	NM_205670	tmem88a	5.98074	1.06097e-19
peak_3791	chr5	37447386	37448101	43611	intron (NM_001126477, intron 2 of 13)	NM_001126477	stard8	5.9807	4.84825e-14
peak_1062	chr1	50149756	50150183	-9397	Intergenic	NM_001077289	tsga10	5.98047	6.37505e-22
peak_1819	chr20	23783166	23783700	41299	intron (NM_001044792, intron 5 of 11)	NM_001083824	si:dkey-15j16.3	5.98012	1.46799e-18
peak_1548	chr15	19265438	19266169	-47966	Intergenic	NM_001009558	il15l	5.98008	1.86851e-19
peak_1553	chr20	48421266	48421572	-9458	Intergenic	NM_001025546	tfap2d	5.97865	1.92311e-19
peak_1652	chr14	30879018	30879427	34233	Intergenic	NM_001079996	cyp4v7	5.97715	4.21345e-19
peak_554	chr18	18071784	18072871	7126	intron (NM_199787, intron 2 of 6)	NM_199787	n4bp1	5.97643	5.16203e-26
peak_1519	chr7	34304892	34305272	52767	Intergenic	NM_131518	cd81	5.97563	1.3879e-19
peak_1094	chr8	43517414	43517727	25023	intron (NM_200838, intron 15 of 21)	NM_200578	arpc5la	5.97555	1.00801e-21
peak_1511	chr5	43745104	43745451	-2901	Intergenic	NM_200056	emc6	5.97503	1.23158e-19
peak_1500	chr5	52891420	52891797	3704	exon (NM_001110284, exon 3 of 8)	NM_001110284	sdccag3	5.97353	1.15139e-19
peak_1528	chr2	18913547	18913861	-76672	Intergenic	NM_001128369	LOC100006660	5.97203	1.50273e-19
peak_5490	chr15	2493582	2494323	-5320	intron (NM_131769, intron 2 of 7)	NM_001020548	neu4	5.97082	7.52075e-12
peak_1604	chr18	14192306	14192673	10873	intron (NM_001100000, intron 1 of 6)	NM_001100000	wfdc1	5.97052	2.69752e-19
peak_6630	chr19	9033237	9034196	-70622	Intergenic	NM_200597	efna1a	5.96923	8.71496e-11
peak_2141	chr23	32309582	32309994	4915	intron (NM_199543, intron 2 of 7)	NM_199543	cd63	5.96717	1.50647e-17
peak_1530	chr15	4390289	4390653	-3379	Intergenic	NM_198208	tfdp2	5.96477	1.5237e-19
peak_2039	chr2	21470881	21471578	40578	intron (NM_001080042, intron 2 of 3)	NM_001080042	zgc:158346	5.96345	8.13429e-18
peak_1597	chr19	22051799	22052258	146862	Intergenic	NM_001159669	LOC100003866	5.96326	2.50109e-19
peak_1600	chr15	19124204	19124563	-37577	Intergenic	NM_001083838	med13b	5.96143	2.65535e-19
peak_1555	chr4	17944248	17944682	-24916	intron (NM_199533, intron 3 of 7)	NM_001045043	mcat	5.96052	1.93961e-19
peak_1861	chr21	19202559	19202946	6511	Intergenic	NM_001110169_3	zgc:171957	5.95993	1.99923e-18
peak_1459	chr18	29026117	29026550	-325876	Intergenic	NM_131844	maf	5.95909	7.54918e-20
peak_5906	chr20	28135827	28136370	-138804	Intergenic	NM_001079835	dll4	5.95774	1.9078e-11
peak_1535	chr19	33049778	33050152	-2292	Intergenic	NM_212561	hey1	5.95748	1.5898e-19
peak_1570	chr13	31081489	31081779	53634	Intergenic	NM_178307	cxcl12a	5.95627	2.13779e-19
peak_1800	chr23	17452178	17452602	60654	intron (NM_001080652, intron 2 of 7)	NM_001080652	zgc:158791	5.95625	1.27876e-18
peak_1144	chr11	42101348	42101751	21691	intron (NM_213313, intron 6 of 6)	NM_213313	fam213b	5.95425	2.02398e-21
peak_1897	chr19	4799480	4799839	5949	intron (NM_001113635, intron 1 of 16)	NM_001113635	map7d1b	5.952	2.60685e-18
peak_6598	chr9	23393139	23394133	334	exon (NM_001013275, exon 2 of 3)	NM_001013275	crygs4	5.95196	8.00516e-11
peak_1538	chr4	10672764	10673115	-132	promoter-TSS (NR_030037)	NR_030037		5.95077	1.6616e-19
peak_1284	chr7	21781069	21781508	-21490	Intergenic	NM_001008598	sat2a	5.95	1.16454e-20
peak_1616	chr2	44539578	44539857	-67696	Intergenic	NM_001126468	si:dkeyp-94h10.5	5.94802	2.87494e-19
peak_1662	chr6	43913647	43914032	-59940	Intergenic	NM_001172399	prok2	5.94647	4.52158e-19
peak_1754	chr11	44302568	44302792	34791	Intergenic	NM_212914	foxg1b	5.94587	8.83076e-19
peak_1598	chr5	33509827	33510188	2892	exon (NM_001089443, exon 2 of 2)	NM_001089443	tmem119b	5.94494	2.51012e-19
peak_1987	chr8	19531124	19531512	-113156	Intergenic	NM_001082819	rorca	5.94342	5.70667e-18
peak_1551	chr15	6962251	6962618	-22250	Intergenic	NM_001045252	foxl2	5.94248	1.91966e-19
peak_1552	chr20	28749832	28750231	43934	intron (NM_001281792, intron 1 of 20)	NM_001281792	sipa1l1	5.94248	1.91966e-19
peak_1978	chr11	27263585	27263908	-33251	Intergenic	NM_001045240	ppcs	5.94216	5.39533e-18
peak_4052	chr9	26173703	26174377	40915	Intergenic	NM_001017796	esd	5.94135	1.21242e-13
peak_2479	chr20	21505656	21506586	42765	intron (NM_131862, intron 5 of 25)	NM_131862	jag2b	5.93814	1.3486e-16
peak_1788	chr5	47474477	47474922	13257	intron (NM_001034984, intron 2 of 25)	NM_001034984	slc4a4a	5.93787	1.12281e-18
peak_1809	chr18	19841735	19842052	27197	Intergenic	NM_001002604	morf4l1	5.93756	1.38361e-18
peak_1810	chr7	37473288	37473620	-308511	Intergenic	NM_001045227	irx5a	5.93756	1.38361e-18
peak_1606	chr24	29310285	29310797	4694	intron (NM_001017617, intron 5 of 9)	NM_001017617	sh3glb1a	5.93693	2.74034e-19
peak_1587	chr18	28055682	28055991	180089	Intergenic	NM_001080159	hipk3b	5.93631	2.39401e-19
peak_1581	chr17	53872563	53873003	-20423	Intergenic	NM_001040309	ttc8	5.93415	2.29035e-19
peak_946	chr6	23312735	23313233	-11993	Intergenic	NM_001077579	ppp1r12c	5.93401	9.36615e-23
peak_1842	chr5	60777804	60778153	32148	TTS (NM_001123287)	NM_001020466	nup88	5.93259	1.73996e-18
peak_1690	chr22	18723602	18723986	-7930	Intergenic	NM_001044717	si:ch211-212d10.2	5.93137	5.69925e-19
peak_1741	chr10	43341513	43341913	4209	intron (NM_001020642, intron 2 of 4)	NM_001020642	rhof	5.93135	8.11687e-19
peak_1100	chr21	10197153	10197572	-5475	3' UTR (NM_001083812, exon 12 of 12)	NM_001005942	glrx	5.93005	1.05878e-21
peak_3468	chr17	14455438	14456750	56240	3' UTR (NM_001204257, exon 18 of 18)	NM_001204257	ppp1r13ba	5.92963	1.31754e-14
peak_731	chr18	33765319	33765756	13286	Intergenic	NM_001077275	zgc:153119	5.92829	3.16136e-24
peak_2120	chr14	7191626	7191902	23551	Intergenic	NM_001013291	trpt1	5.92703	1.32703e-17
peak_1594	chr22	21210322	21210690	34404	intron (NM_199707, intron 2 of 11)	NM_199707	ell	5.92702	2.45086e-19
peak_3074	chr1	36409230	36410186	-20529	TTS (NM_001099445)	NM_001145596	tmem184c	5.92618	2.7025e-15
peak_5922	chr6	39519212	39520227	41825	Intergenic	NM_001025549	atf7b	5.92485	1.98089e-11
peak_1636	chr16	42614843	42615177	-89373	Intergenic	NM_001076716	rbms3	5.92484	3.62131e-19
peak_2130	chr9	8734416	8735521	216408	Intergenic	NM_212771	rab20	5.92466	1.39283e-17
peak_1472	chr19	50254039	50254551	-54489	Intergenic	NM_001033754	zgc:114119	5.92462	8.63473e-20
peak_1678	chr13	23217793	23218133	-3297	Intergenic	NM_001171612	srgn	5.92391	5.22039e-19
peak_1089	chr2	15036391	15036754	87571	Intergenic	NM_200111	arhgap29b	5.92279	9.32383e-22
peak_1122	chr11	11661596	11661987	-21972	Intergenic	NM_213523	krt15	5.92141	1.61913e-21
peak_1143	chr13	23211514	23211919	2950	exon (NM_001171612, exon 3 of 3)	NM_001171612	srgn	5.92084	2.00474e-21
peak_1620	chr5	33380242	33380569	-26077	intron (NM_001076613, intron 3 of 12)	NM_001122846	dpm2	5.92047	3.10381e-19
peak_1178	chr14	35993745	35994126	-8600	Intergenic	NM_001102652	adrb2a	5.92017	3.05392e-21
peak_1423	chr21	20048796	20049130	-22982	Intergenic	NM_001113732	lifrb	5.91937	5.04693e-20
peak_1674	chr20	9695324	9696142	42630	intron (NM_213412, intron 7 of 10)	NM_213412	rad51b	5.91932	4.95596e-19
peak_886	chr3	31771840	31772290	13265	Intergenic	NM_131140	fzd2	5.91897	4.2607e-23
peak_1615	chr18	37862645	37862963	9011	intron (NM_001003507, intron 2 of 2)	NM_001003507	lysmd2	5.9186	2.86874e-19
peak_950	chr2	41524160	41525011	-20233	3' UTR (NM_001020567, exon 14 of 15)	NM_001080597	d2hgdh	5.91672	1.01501e-22
peak_1109	chr22	39476684	39477136	-62029	Intergenic	NM_201294	b3gnt7	5.91587	1.25389e-21
peak_1729	chr24	13809918	13810308	-19149	Intergenic	NM_131193	eya1	5.91483	7.70836e-19
peak_1337	chr25	19663743	19664062	24504	intron (NM_001080990, intron 3 of 9)	NM_001080990	mfge8b	5.91469	1.83307e-20
peak_1825	chr6	16227129	16227500	96698	Intergenic	NM_001002395	faimb	5.91422	1.54797e-18
peak_1900	chr14	34768355	34769070	-69697	Intergenic	NM_001002324	zdhhc24	5.91408	2.64962e-18
peak_1614	chr20	20305016	20305496	37077	3' UTR (NM_194415, exon 14 of 14)	NM_194415	ppp2r5ea	5.91239	2.84981e-19
peak_1628	chr23	17965301	17965637	-6086	Intergenic	NM_212854	rnd1	5.91232	3.44728e-19
peak_2795	chr20	43206863	43207763	62085	Intergenic	NM_001039620	dusp23a	5.91183	7.53283e-16
peak_1436	chr17	26591263	26591726	-28832	Intergenic	NM_213351	calm1a	5.91081	5.84932e-20
peak_1135	chr4	1955460	1955889	1975	intron (NM_001044898, intron 3 of 5)	NM_001044898	frs2a	5.90995	1.83329e-21
peak_1289	chr12	29935984	29936482	20488	Intergenic	NM_001002515	cdk5r1b	5.90947	1.22307e-20
peak_1700	chr19	32892752	32893082	60373	exon (NM_001045026, exon 4 of 23)	NM_001045026	fam65b	5.90824	5.97923e-19
peak_1738	chr9	23727685	23728059	17024	intron (NM_001082836, intron 7 of 15)	NM_001082836	itgb5	5.90761	7.94741e-19
peak_1966	chr2	29309250	29309890	-15382	Intergenic	NM_001202455	dlgap1a	5.90734	4.85768e-18
peak_1859	chr7	47432455	47432768	-140679	Intergenic	NM_001020749	pop4	5.90604	1.97776e-18
peak_2038	chr10	22504933	22505250	-77145	Intergenic	NM_001166336	nlgn2a	5.90415	8.12387e-18
peak_1642	chr4	15203387	15203738	-13751	Intergenic	NM_001044757	atp2b1a	5.90413	3.84349e-19
peak_1778	chr7	26188648	26189078	6499	exon (NM_001015059, exon 3 of 5)	NM_001015059	b3gat3	5.90391	1.05833e-18
peak_1638	chr5	14868428	14868812	15379	Intergenic	NM_153644	h2afva	5.90382	3.71419e-19
peak_1899	chr4	21637831	21638429	21953	intron (NM_200971, intron 4 of 8)	NM_200971	gnai1	5.90301	2.62999e-18
peak_1412	chr13	18598529	18598832	3865	intron (NM_001076573, intron 2 of 6)	NM_001076573	zgc:154058	5.902	4.40422e-20
peak_1656	chr1	30295823	30296202	127319	Intergenic	NM_001017795	eef1a1b	5.90161	4.33868e-19
peak_1725	chr15	19228681	19229062	28060	Intergenic	NM_001077250	spint2	5.90003	7.3247e-19
peak_1837	chr7	21152649	21153143	-28931	Intergenic	NM_001111237	snx15	5.89969	1.67332e-18
peak_1771	chr19	30711126	30711521	-73414	Intergenic	NM_131162	ntla	5.89939	9.87296e-19
peak_1811	chr7	26104498	26104846	55840	Intergenic	NM_001012366	krcp	5.89938	1.39884e-18
peak_1147	chr25	18863851	18864406	-46335	intron (NM_200118, intron 10 of 11)	NM_194380	dusp6	5.89844	2.05022e-21
peak_1715	chr3	25423164	25423559	-46748	intron (NM_001114426, intron 4 of 19)	NM_212612	ddx5	5.89779	6.76454e-19
peak_2124	chr4	9882456	9883113	8315	intron (NM_001045067, intron 10 of 21)	NM_001045067	si:dkey-207j16.2	5.89647	1.34231e-17
peak_1650	chr3	17243815	17244220	-15423	Intergenic	NM_201501	rab5c	5.89558	4.18644e-19
peak_1417	chr24	22379847	22380376	36656	intron (NM_001014829, intron 13 of 29)	NM_001014829	flt1	5.89548	4.64526e-20
peak_4880	chr21	5057164	5057691	30893	intron (NM_131441, intron 4 of 22)	NM_131441_1	notch1a	5.89396	1.63508e-12
peak_2983	chr6	1055093	1055754	-98442	Intergenic	NM_001245966	zeb2b	5.8938	1.90309e-15
peak_1669	chr15	19869455	19869845	8011	exon (NM_001008574, exon 5 of 12)	NM_001008574	usp2a	5.89367	4.79112e-19
peak_4761	chr9	30078747	30079283	-6237	Intergenic	NM_199594	tmem177	5.89057	1.11735e-12
peak_1784	chr3	54087016	54087259	16010	Intergenic	NM_214779	nr5a5	5.89047	1.07391e-18
peak_1701	chr14	3039065	3039709	42388	intron (NM_001024201_1, intron 1 of 2)	NM_001024201_1	pcdh2g29	5.88985	5.98452e-19
peak_1161	chr15	26375325	26375718	98689	intron (NM_200622, intron 15 of 24)	NM_200622	bcas3	5.88948	2.42531e-21
peak_1686	chr2	50214929	50215477	64515	Intergenic	NM_001083865	sema4e	5.88856	5.59043e-19
peak_1186	chr13	18297547	18297989	-52853	Intergenic	NM_205549	slc25a16	5.88734	3.48527e-21
peak_1680	chr23	16859465	16859787	3389	exon (NM_001005594, exon 3 of 4)	NM_001005594	fkbp1ab	5.88569	5.30957e-19
peak_1848	chr17	25016946	25017384	1338	exon (NM_001114588, exon 2 of 4)	NM_001114588	cln8	5.88561	1.82652e-18
peak_5030	chr8	51850043	51851088	139033	Intergenic	NM_213072	gkap1	5.88453	2.41253e-12
peak_13755	chr25	28541568	28547605	-56611	Intergenic	NM_001080671	hyal6	5.88441	6.8442e-07
peak_1871	chr17	38149944	38150302	-47722	intron (NM_001077519, intron 12 of 29)	NM_001076632	slc25a21	5.88344	2.20852e-18
peak_4500	chr13	44171926	44172700	56667	intron (NM_001114316, intron 6 of 22)	NM_001114316	ablim1a	5.88322	5.3248e-13
peak_1801	chr12	23890896	23891445	-11179	Intergenic	NM_001007151	shbg	5.88314	1.30437e-18
peak_1727	chr20	2104483	2104937	-41778	Intergenic	NM_001245964	l3mbtl3	5.88262	7.48213e-19
peak_1874	chr13	25764719	25765247	7789	exon (NM_212578, exon 13 of 16)	NM_212578	mcmbp	5.88218	2.24051e-18
peak_1683	chr13	2740996	2741368	103293	Intergenic	NM_001161598	si:ch211-239i4.3	5.87927	5.45558e-19
peak_3009	chr23	8912828	8913657	-73289	Intergenic	NM_200986	tcea2	5.87917	2.11512e-15
peak_1687	chr22	16277770	16278095	34035	Intergenic	NM_001007386	dph5	5.87799	5.64778e-19
peak_1776	chr24	3438142	3438456	-17914	Intergenic	NM_001033726	zgc:113390	5.87574	1.03389e-18
peak_1775	chr17	25423874	25424160	4530	Intergenic	NR_110414		5.87574	1.03389e-18
peak_909	chr16	24353096	24353582	12110	exon (NM_001114318, exon 9 of 9)	NM_001114318	il6r	5.87545	5.956e-23
peak_1673	chr1	23896012	23896390	138250	Intergenic	NM_001130587	tmem154	5.8744	4.94099e-19
peak_1881	chr3	36759642	36759994	7080	intron (NM_199963, intron 9 of 10)	NM_001271773	si:ch1073-443f11.2	5.87413	2.34558e-18
peak_1003	chr11	44217931	44218331	-49758	Intergenic	NM_212914	foxg1b	5.87287	2.79164e-22
peak_4249	chr13	34637343	34637867	-275502	intron (NM_200549, intron 8 of 19)	NM_001100953	tasp1	5.8726	2.30156e-13
peak_1736	chr21	10401415	10401772	-7385	Intergenic	NM_201217	nop56	5.8725	7.88357e-19
peak_1737	chr25	30610554	30610854	-41339	Intergenic	NM_001034978	pim3	5.8725	7.88357e-19
peak_2052	chr1	24603791	24604123	3282	exon (NM_001278845, exon 5 of 14)	NM_001278845	map9	5.8722	8.90357e-18
peak_1723	chr1	46502831	46503217	73897	exon (NM_001008624, exon 12 of 21)	NM_001008624	arhgef7b	5.87218	7.30099e-19
peak_2180	chr15	4022947	4023379	-37021	Intergenic	NM_199855	rnf168	5.87123	1.94732e-17
peak_2102	chr7	72034882	72035705	-118832	Intergenic	NM_001080067	elp5	5.86866	1.18498e-17
peak_2005	chr5	61277159	61277481	25477	exon (NM_001127307, exon 4 of 9)	NM_001127307	dtx2	5.86829	6.70596e-18
peak_1770	chr21	35630949	35631303	86715	Intergenic	NM_001122621	mrpl22	5.86799	9.85045e-19
peak_1986	chr1	33158583	33159037	31714	Intergenic	NM_200909	creb1a	5.86475	5.68192e-18
peak_1728	chr6	59374471	59374835	-14043	Intergenic	NM_001033751	fam210b	5.86343	7.63661e-19
peak_2183	chr9	13424143	13424505	27507	intron (NM_001128362, intron 2 of 7)	NM_001128362	si:dkey-56k23.2	5.86313	1.98456e-17
peak_789	chr21	11468328	11468767	-34971	Intergenic	NM_001040036	adora2ab	5.86283	9.47522e-24
peak_1933	chr5	18209885	18210516	40188	intron (NM_001080199, intron 21 of 21)	NM_001080199	piwil2	5.86259	3.8613e-18
peak_1470	chr23	45954472	45954887	12192	intron (NM_130919_1, intron 3 of 3)	NM_001114453	zgc:175128	5.86254	8.34933e-20
peak_2345	chr13	16346981	16347321	18288	intron (NM_183410, intron 3 of 14)	NM_181765	anxa11a	5.86183	6.14234e-17
peak_1721	chr22	16709466	16709788	6898	intron (NM_001017879, intron 7 of 7)	NM_001017879	stx6	5.86181	7.16299e-19
peak_1782	chr1	51008753	51009139	26101	intron (NM_001128699, intron 10 of 11)	NM_001128699	papss1	5.85986	1.06897e-18
peak_1850	chr22	23543726	23544114	-16078	Intergenic	NM_001002662	rgs2	5.85856	1.83432e-18
peak_1759	chr8	20691510	20691871	-4182	Intergenic	NM_001126379	acsbg2	5.85529	8.97026e-19
peak_2352	chr3	39311386	39312298	-11769	Intergenic	NM_001099423	plcd3a	5.85493	6.41992e-17
peak_1740	chr5	41087893	41088197	-8108	Intergenic	NM_001044709	antxr2a	5.85398	8.04021e-19
peak_872	chr3	59624239	59624711	38200	intron (NM_001285388, intron 8 of 15)	NM_001285388	si:ch73-281f12.4	5.85379	3.38734e-23
peak_1743	chr15	30335369	30335744	5179	intron (NM_001001817, intron 9 of 14)	NM_200072	lgals9l1	5.85333	8.311e-19
peak_2506	chr5	41780160	41780478	55258	Intergenic	NM_001100034	si:dkey-193c22.1	5.85269	1.53275e-16
peak_1768	chr7	27114229	27114602	-41186	intron (NM_201124, intron 9 of 14)	NM_199618	alox12	5.85235	9.74505e-19
peak_2318	chr6	7182550	7183029	16411	intron (NM_001001501, intron 9 of 17)	NM_001001501	dzip1	5.85209	5.47419e-17
peak_1777	chr10	33401413	33401730	47524	intron (NM_201069, intron 6 of 14)	NM_201069	uvrag	5.85202	1.05752e-18
peak_1260	chr8	55203376	55203757	32974	intron (NM_212609, intron 1 of 11)	NM_212609	gnb1a	5.85202	8.73785e-21
peak_1983	chr23	8922049	8922551	-82347	Intergenic	NM_200986	tcea2	5.85024	5.52333e-18
peak_2503	chr6	18196854	18197208	39108	intron (NM_200375, intron 6 of 7)	NM_200375	stx8	5.84862	1.51288e-16
peak_1372	chr19	32530768	32531296	56216	Intergenic	NM_200318	arl4ab	5.84643	2.97797e-20
peak_1328	chr9	56213229	56213652	15262	Intergenic	NM_001130697	tmsb4x	5.84546	1.6476e-20
peak_1773	chr7	65412006	65412523	52731	Intergenic	NM_001017616	lypla1	5.84446	1.0146e-18
peak_1830	chr9	6115978	6116297	-7375	Intergenic	NM_001159914	st6gal2a	5.84282	1.58496e-18
peak_2883	chr6	19839345	19840438	-41233	Intergenic	NM_001083008	zgc:158654	5.84183	1.2102e-15
peak_2885	chr16	46968356	46969047	11669	intron (NM_001039635, intron 1 of 7)	NM_001039635	zfpm2a	5.84168	1.227e-15
peak_1866	chr3	31988131	31988798	27731	Intergenic	NM_001109833	zgc:171779	5.84068	2.09929e-18
peak_1804	chr7	34264814	34265140	32728	Intergenic	NM_001045848	zgc:153225	5.83918	1.35603e-18
peak_3899	chr11	19162679	19163365	-37381	Intergenic	NM_131245	id1	5.8381	7.25186e-14
peak_1781	chr12	37487119	37487482	63515	Intergenic	NM_131724	map2k6	5.83687	1.06434e-18
peak_1207	chr20	21492562	21493101	29475	intron (NM_131862, intron 3 of 25)	NM_131862	jag2b	5.83604	4.60238e-21
peak_1310	chr12	8074232	8074643	-41797	Intergenic	NM_001005602	phyhiplb	5.83551	1.42752e-20
peak_1873	chr8	26204696	26205012	-72	promoter-TSS (NM_001002403)	NM_001002403	dnase1l3l	5.83389	2.23153e-18
peak_603	chr21	9185579	9186471	2368	intron (NM_001163923_1, intron 2 of 4)	NM_001163923_1	ccbe1	5.83272	1.56193e-25
peak_1814	chr5	51240698	51240992	-286728	Intergenic	NM_131180	nr2f1a	5.82724	1.41991e-18
peak_2225	chr4	8285028	8285341	-18156	Intergenic	NM_001017706	hcfc2	5.82722	2.54944e-17
peak_1333	chr16	25130724	25131206	84727	Intergenic	NM_001003997	flad1	5.82544	1.74551e-20
peak_1903	chr7	55068671	55069131	32883	intron (NM_200989, intron 2 of 10)	NM_200989	pacsin3	5.82528	2.80193e-18
peak_2001	chr11	33309160	33309466	226188	Intergenic	NM_001160822	pcdh17	5.82522	6.56252e-18
peak_1929	chr3	19797712	19798065	-3669	Intergenic	NM_001007051	vat1	5.82422	3.80806e-18
peak_1985	chr2	7562684	7563077	-21266	exon (NM_200609, exon 7 of 14)	NM_001100045	b3gnt5b	5.82391	5.60827e-18
peak_1855	chr18	27257804	27258184	2927	intron (NM_200194, intron 3 of 4)	NM_200194	zgc:56106	5.82256	1.95883e-18
peak_1478	chr2	39055394	39055760	242937	intron (NM_001159839, intron 2 of 16)	NM_001159839	clstn2	5.82241	8.98701e-20
peak_8515	chr10	16434374	16435444	-17514	Intergenic	NM_001077386	slc27a6	5.82096	2.15138e-09
peak_1970	chr5	66015094	66015994	-153785	Intergenic	NM_001039813	adora2b	5.81969	5.08096e-18
peak_1257	chr8	44044751	44045252	233973	Intergenic	NM_001017996	gfra2a	5.81931	8.66002e-21
peak_1215	chr17	41296559	41297270	55856	intron (NM_001017777, intron 4 of 11)	NM_001017777	bre	5.81834	4.94817e-21
peak_1893	chr1	7600151	7600487	2912	exon (NM_001076648, exon 2 of 5)	NM_001076648	mief2	5.81721	2.58026e-18
peak_7012	chr14	14043723	14044434	11104	Intergenic	NM_001159584	itln3	5.81654	1.7374e-10
peak_1262	chr2	41577212	41577731	5920	intron (NM_131345, intron 3 of 11)	NM_131345	acvr1l	5.81649	9.02249e-21
peak_894	chr15	22700444	22700846	-4376	Intergenic	NM_001012367	mcamb	5.81587	4.89853e-23
peak_1964	chr11	13336246	13336666	-15812	Intergenic	NM_001002191	mob3c	5.81585	4.77435e-18
peak_5189	chr20	44946520	44947205	243038	Intergenic	NM_001013534	zgc:103511	5.81522	3.71171e-12
peak_1910	chr20	26080566	26080923	-3345	exon (NM_001030286, exon 12 of 15)	NM_001134362	gtf2h5	5.81484	3.01816e-18
peak_1657	chr24	29323935	29324362	17821	Intergenic	NM_001003775	nrros	5.81427	4.35229e-19
peak_1835	chr10	11205398	11205770	-25615	Intergenic	NM_199599	hsdl2	5.8125	1.65601e-18
peak_1834	chr1	36634579	36634888	-154471	Intergenic	NM_001130767	prmt9	5.8125	1.65601e-18
peak_2564	chr17	33158552	33159065	-89800	Intergenic	NM_131405	prox1a	5.81164	2.04251e-16
peak_1872	chr20	26275384	26275699	137434	Intergenic	NM_152959	esr1	5.80947	2.22156e-18
peak_1326	chr4	2843619	2844110	-27527	Intergenic	NM_213494	aebp2	5.8069	1.63762e-20
peak_1947	chr14	3031098	3031538	34319	intron (NM_001024201_1, intron 1 of 2)	NM_001024201_1	pcdh2g29	5.80675	4.31462e-18
peak_7561	chr11	4281123	4282175	-43767	Intergenic	NM_001020570	zgc:110191	5.80626	4.87251e-10
peak_2167	chr18	22906209	22906537	-68208	Intergenic	NM_131301	mef2aa	5.80542	1.83821e-17
peak_1432	chr20	14795960	14796287	3710	intron (NM_001128524, intron 13 of 19)	NR_030743		5.80518	5.53232e-20
peak_1846	chr13	46714293	46714987	-30474	Intergenic	NM_213133	marcksl1a	5.80451	1.7908e-18
peak_2309	chr7	59261591	59261916	82143	intron (NM_001006063, intron 1 of 6)	NM_001006063	ank2b	5.80407	5.18508e-17
peak_1751	chr17	33288056	33288372	-75894	Intergenic	NM_001012313	snx9a	5.80322	8.75446e-19
peak_1858	chr4	19658676	19658969	-89865	Intergenic	NM_001045143	nav3	5.80202	1.97138e-18
peak_2023	chr1	18664177	18664750	-77169	Intergenic	NM_205685	grhprb	5.80191	7.3937e-18
peak_2292	chr15	3825900	3826280	-6765	Intergenic	NM_001002671	clrn1	5.80167	4.56952e-17
peak_1504	chr5	4220153	4220539	84431	Intergenic	NM_173238	srrt	5.80141	1.18245e-19
peak_846	chr5	34516275	34516701	-7879	Intergenic	NM_200801	pole3	5.799	2.41058e-23
peak_2036	chr15	28922276	28922566	13262	intron (NM_001128669, intron 9 of 15)	NM_001128669	samsn1a	5.7983	7.92044e-18
peak_2069	chr23	22803562	22803886	13721	intron (NM_001025460, intron 1 of 2)	NM_001025460	spsb1	5.79796	9.70367e-18
peak_1912	chr25	37639147	37639461	151744	Intergenic	NM_213100_1	irx3b	5.79692	3.13631e-18
peak_1493	chr22	23156683	23157088	-55872	Intergenic	NM_001199191	cfhl3	5.79689	1.06262e-19
peak_1895	chr22	17352153	17352523	9716	intron (NM_001137658, intron 8 of 35)	NM_001137658	frem1b	5.79624	2.59756e-18
peak_1878	chr24	20837772	20838086	11796	3' UTR (NM_001105691, exon 13 of 13)	NM_001177492	LOC100334155	5.79556	2.27989e-18
peak_1870	chr16	14535407	14535838	25685	Intergenic	NM_001079953	isoc2	5.79522	2.18426e-18
peak_1867	chr9	25476931	25477351	-31252	Intergenic	NM_001128365	tmeff2a	5.79488	2.1246e-18
peak_3082	chr14	7053379	7053834	38308	Intergenic	NM_001111226	hbegfa	5.79423	2.80725e-15
peak_1266	chr18	20147041	20147392	91832	Intergenic	NM_131355	kif23	5.79408	9.80255e-21
peak_1580	chr24	34548455	34548904	-30030	exon (NM_001114440, exon 12 of 23)	NM_001128775	zgc:195173	5.79332	2.27546e-19
peak_1060	chr3	53738176	53738658	-7886	Intergenic	NM_001003578	lpar2a	5.79133	6.21724e-22
peak_2101	chr2	10990102	10990652	-6723	Intergenic	NM_001003980	lhx8a	5.79126	1.15959e-17
peak_1653	chr24	82728	83913	38307	Intergenic	NM_001045561	zgc:152808	5.79108	4.23499e-19
peak_2068	chr14	798342	798642	9193	intron (NM_212882, intron 8 of 12)	NM_194364	adra2da	5.79043	9.6622e-18
peak_8507	chr8	16031967	16033144	-210076	Intergenic	NM_001017814	spata6	5.78973	2.11992e-09
peak_1940	chr8	8552238	8552800	-38400	intron (NM_001122628_1, intron 1 of 1)	NM_001111186	abcd1	5.7888	4.16263e-18
peak_1948	chr18	20452145	20452547	2486	intron (NM_200230, intron 3 of 12)	NM_200230	asz1	5.78873	4.31818e-18
peak_1930	chr17	32209584	32209921	305270	Intergenic	NM_001013327	mettl10	5.78839	3.81975e-18
peak_1390	chr15	19115171	19115742	-28650	Intergenic	NM_001083838	med13b	5.78815	3.4636e-20
peak_1572	chr17	47971269	47972189	-917	promoter-TSS (NM_001006009)	NM_001006009	zgc:103755	5.78803	2.16658e-19
peak_1995	chr10	35844488	35845028	-44394	Intergenic	NM_001077549	dclk1a	5.78751	6.03553e-18
peak_944	chr18	39538287	39538787	34045	Intergenic	NM_001076747	fbxo36a	5.78557	9.1127e-23
peak_1908	chr22	21117754	21118236	-36041	Intergenic	NM_001007779	amh	5.78394	2.96768e-18
peak_3785	chr8	28585122	28586082	-10891	Intergenic	NM_001044344	wnt2bb	5.7832	4.78035e-14
peak_2173	chr7	39305215	39305847	5962	intron (NM_200889, intron 3 of 14)	NM_200889	heatr3	5.78196	1.90876e-17
peak_1566	chr24	29647097	29647743	-13719	Intergenic	NM_001111172	olfm3a	5.78188	2.09339e-19
peak_9694	chr23	36006026	36006626	36252	intron (NM_131339, intron 3 of 7)	NM_131339	rarga	5.78172	1.07334e-08
peak_2060	chr14	30719489	30719879	-50046	Intergenic	NM_001042718	pdlim3b	5.78095	9.2884e-18
peak_4465	chr24	24843940	24844409	35403	intron (NM_001083026, intron 2 of 20)	NM_001083026	rps6ka3b	5.78015	4.89567e-13
peak_1920	chr21	34111746	34112043	-63362	Intergenic	NM_001089471	adrb2b	5.77877	3.43955e-18
peak_1906	chr12	9841602	9841926	-1	promoter-TSS (NM_213300)	NM_213300	exoc6	5.77774	2.88834e-18
peak_1904	chr12	37817776	37818311	102432	Intergenic	NM_001110465	dnai2a	5.77636	2.83666e-18
peak_1907	chr10	7985237	7985571	-13301	Intergenic	NM_201085	hmgcs1	5.77602	2.93566e-18
peak_4563	chr15	1371491	1372058	-21273	Intergenic	NM_001017906	schip1	5.77591	6.4001e-13
peak_943	chr3	53079989	53080688	-86290	Intergenic	NM_001166291	ptger1c	5.77538	9.10759e-23
peak_1918	chr7	65468693	65469348	101071	Intergenic	NM_200380	chmp5b	5.77538	3.40644e-18
peak_787	chr5	72228061	72228550	71050	Intergenic	NM_001025178	isca1	5.77431	9.12612e-24
peak_1951	chr5	32965000	32965275	-23405	Intergenic	NM_001014339	camkk1	5.77429	4.37749e-18
peak_2061	chr9	16371827	16372212	-106417	Intergenic	NM_200144	upp2	5.77257	9.31034e-18
peak_1953	chr8	10658958	10659230	246397	Intergenic	NM_001126470	kcnd1	5.77047	4.54799e-18
peak_1574	chr6	32165858	32166368	-62272	Intergenic	NM_199579	usp1	5.76931	2.22786e-19
peak_2638	chr20	21345217	21345598	4217	intron (NM_001044888, intron 1 of 4)	NM_001044888	nudt14	5.76772	3.18699e-16
peak_1793	chr24	4862315	4862799	-17153	Intergenic	NM_001110021	cpb1	5.76759	1.16854e-18
peak_923	chr17	31031740	31032278	3072	intron (NM_199519, intron 1 of 12)	NM_199519	evla	5.76711	7.11579e-23
peak_1444	chr21	11344815	11345173	-7614	Intergenic	NM_001098488	spna2	5.76707	6.17835e-20
peak_2279	chr19	31901255	31901588	22408	intron (NM_001003606, intron 2 of 11)	NM_001003606	fam49a	5.7656	3.99319e-17
peak_1976	chr20	26657804	26658087	-4369	Intergenic	NM_200604	exoc2	5.76528	5.37493e-18
peak_940	chr1	24649514	24649989	8550	exon (NM_001017725, exon 6 of 6)	NM_001017725	gucy1a3	5.76464	8.94981e-23
peak_2125	chr11	8114507	8114873	157561	Intergenic	NM_001080595	ttll7	5.76387	1.36613e-17
peak_4584	chr20	21495375	21496402	32532	intron (NM_131862, intron 3 of 25)	NM_131862	jag2b	5.76301	6.78303e-13
peak_2161	chr13	5285341	5285685	-39567	Intergenic	NM_131893	meis1	5.76284	1.77966e-17
peak_1344	chr14	23230056	23230482	55204	intron (NM_001024387, intron 4 of 9)	NM_001024387	gabrb2	5.76259	1.99016e-20
peak_1969	chr15	33158773	33159071	3937	intron (NM_203421, intron 2 of 20)	NM_203421	postnb	5.76143	4.99026e-18
peak_1934	chr4	10983548	10984032	-43335	Intergenic	NM_001045002	btbd11a	5.7583	3.8983e-18
peak_1988	chr18	29554304	29554636	202261	Intergenic	NM_131844	maf	5.75655	5.85019e-18
peak_1573	chr1	17898700	17899185	58289	exon (NM_001166048, exon 21 of 33)	NM_001166048	ptprdb	5.75536	2.20182e-19
peak_2084	chr21	7032340	7032641	-64121	Intergenic	NM_001003459	crhbp	5.75515	1.05057e-17
peak_2109	chr18	15961346	15961687	55542	Intergenic	NM_001045074	alx1	5.75444	1.20928e-17
peak_2243	chr15	8260220	8260686	-8153	Intergenic	NM_001040313	zgc:136739	5.75341	2.89866e-17
peak_4625	chr16	52007790	52008297	-39585	Intergenic	NM_001110524	brd2b	5.75207	7.6765e-13
peak_2541	chr12	36756465	36756879	-108154	Intergenic	NM_200770	fscn2b	5.75095	1.81865e-16
peak_5797	chr9	47349753	47350159	-208910	Intergenic	NM_001039358	hdac4	5.75008	1.50012e-11
peak_4301	chr15	30670475	30671268	-1105	Intergenic	NM_131747	or111-4	5.74916	2.68102e-13
peak_2236	chr1	15399469	15399851	7200	intron (NM_200577, intron 8 of 13)	NM_200577	asah1b	5.7467	2.74917e-17
peak_7513	chr7	17171251	17171907	57365	intron (NM_001017735, intron 4 of 6)	NM_001017735	mpped2a	5.74624	4.44304e-10
peak_2122	chr1	14029884	14030187	44607	Intergenic	NM_001045485	pi4k2b	5.74602	1.33389e-17
peak_2740	chr18	48122031	48123012	22670	Intergenic	NM_001007334	yif1b	5.74599	5.40317e-16
peak_2145	chr4	17178717	17179047	90713	intron (NM_001100017, intron 5 of 25)	NM_001100017	anks1b	5.74565	1.5297e-17
peak_2144	chr2	22471244	22471562	6967	exon (NM_212723, exon 8 of 14)	NM_212723	mknk2a	5.74565	1.5297e-17
peak_4208	chr10	38575146	38575767	97222	Intergenic	NM_001077461	cuedc1a	5.74549	2.05177e-13
peak_186	chr5	50049686	50050356	-7085	Intergenic	NM_001130962	mef2cb	5.74511	9.21521e-34
peak_2714	chr7	26325046	26325507	22446	intron (NM_001076730, intron 1 of 21)	NM_001076730	exoc6b	5.74395	4.81441e-16
peak_1974	chr10	17232917	17233224	-49749	Intergenic	NM_201031_1	stoml2	5.74248	5.31719e-18
peak_2490	chr1	29444209	29444814	5	promoter-TSS (NM_001089374)	NM_001089374	LOC557028	5.74067	1.4184e-16
peak_1817	chr7	33991612	33992051	1686	intron (NM_198062, intron 3 of 5)	NM_198062	spi1b	5.74041	1.45026e-18
peak_2013	chr10	9474600	9474985	11605	intron (NM_001004015, intron 4 of 8)	NM_001004015	lhx6	5.73894	7.00329e-18
peak_2030	chr13	26094538	26094870	17607	intron (NM_001040391, intron 2 of 2)	NM_001040391	bcl11aa	5.73859	7.84028e-18
peak_2031	chr16	27970255	27970606	-29952	Intergenic	NM_001128252	zgc:172162	5.73859	7.84028e-18
peak_2032	chr6	52556967	52557307	-38938	Intergenic	NM_001076755	uqcc1	5.73859	7.84028e-18
peak_2053	chr25	27689924	27690209	9712	Intergenic	NM_200283	neil1	5.73824	8.9063e-18
peak_1368	chr18	21367993	21368412	52744	intron (NM_001030195, intron 8 of 8)	NM_001144815	LOC100004247	5.7374	2.825e-20
peak_6245	chr9	45120605	45121397	234572	Intergenic	NM_001089474	cerkl	5.73681	4.11634e-11
peak_2187	chr1	44369974	44370346	13371	Intergenic	NM_199812	zgc:66472	5.73647	2.06684e-17
peak_2277	chr1	45748692	45749027	-45402	Intergenic	NM_001256730	emp1	5.73541	3.96492e-17
peak_2306	chr5	14225358	14225730	63418	Intergenic	NM_001003780	ypel1	5.73505	5.03252e-17
peak_960	chr14	50939176	50939782	-39573	Intergenic	NM_001002065_1	ppid	5.73464	1.10672e-22
peak_1081	chr23	9142082	9142785	46378	Intergenic	NM_001012253	xkr7	5.73387	8.06368e-22
peak_2593	chr10	16967753	16968132	-13022	Intergenic	NM_213164	ywhah	5.73292	2.53496e-16
peak_1315	chr10	27238782	27239250	5616	intron (NM_199217, intron 1 of 5)	NM_199217	fhl1b	5.73238	1.48906e-20
peak_2764	chr24	24831633	24832101	47710	intron (NM_001083026, intron 2 of 20)	NM_001083026	rps6ka3b	5.73186	6.26905e-16
peak_2016	chr11	22071400	22071666	-20256	Intergenic	NM_201303	mapkapk2a	5.73042	7.03326e-18
peak_2197	chr18	22224626	22225064	28083	intron (NM_001100035, intron 5 of 6)	NM_001100035	rltpr	5.72757	2.18318e-17
peak_2231	chr19	6279110	6279404	2607	Intergenic	NM_131409	ft1	5.72721	2.67014e-17
peak_895	chr15	15604300	15604805	198403	Intergenic	NM_200639	flot2b	5.72688	4.95272e-23
peak_3349	chr24	1800558	1800967	341570	Intergenic	NM_001113644_4	zgc:172101	5.7261	8.33847e-15
peak_1685	chr24	9589505	9589876	92167	Intergenic	NM_001199738	topbp1	5.72591	5.4689e-19
peak_4697	chr22	22969276	22969917	117281	Intergenic	NM_131463	nr5a2	5.72571	9.29882e-13
peak_2938	chr18	24170770	24171398	89496	TTS (NR_120393)	NR_120393		5.7257	1.56523e-15
peak_2050	chr20	34490872	34491183	10688	TTS (NM_001202453)	NM_001202453	mettl11b	5.72541	8.88134e-18
peak_2007	chr1	45341027	45341512	43196	Intergenic	NM_001145559	si:dkey-9i23.15	5.72398	6.78406e-18
peak_1142	chr5	50639467	50639865	139080	intron (NM_001001845, intron 83 of 89)	NM_001080029	arrdc3a	5.72296	1.94181e-21
peak_2000	chr21	18622930	18623256	33168	exon (NM_214756, exon 14 of 22)	NM_214756	nnt	5.72291	6.54629e-18
peak_1225	chr20	26098508	26098897	-3075	Intergenic	NM_001082917	myct1	5.72259	5.98693e-21
peak_6365	chr16	18538949	18539832	-39061	Intergenic	NM_001003589	ccdc12	5.72193	5.14216e-11
peak_2044	chr9	38825941	38826299	18966	intron (NM_001113576, intron 2 of 16)	NM_001113576	pdia5	5.72112	8.50677e-18
peak_3842	chr24	20847498	20848145	21688	intron (NM_001105691, intron 10 of 12)	NM_001177492	LOC100334155	5.7203	5.91876e-14
peak_1398	chr15	16738986	16739374	-98856	Intergenic	NM_001020720	zgc:113279	5.71934	3.69974e-20
peak_2176	chr17	15405158	15405441	-17209	Intergenic	NM_001083827	col10a1a	5.71897	1.92334e-17
peak_2266	chr6	8129145	8129407	-15476	intron (NM_201582, intron 13 of 14)	NM_001113337	cyp27c1	5.71789	3.46668e-17
peak_2087	chr25	36274094	36274426	-38018	Intergenic	NM_001009982	slc17a6a	5.71644	1.08146e-17
peak_2445	chr8	24971619	24972001	-5375	Intergenic	NM_001077283	dclre1b	5.7161	1.15428e-16
peak_2037	chr13	24539708	24540035	-4351	Intergenic	NM_001126381	rab4a	5.715	7.99879e-18
peak_1891	chr8	14795788	14796374	-40107	intron (NM_001245100, intron 3 of 14)	NM_001044945	sin3b	5.71386	2.54931e-18
peak_1490	chr9	47006951	47007347	99648	intron (NM_001039358, intron 18 of 24)	NM_001005956	twist2	5.71366	1.044e-19
peak_2026	chr23	26915114	26915388	-58616	Intergenic	NM_001080679	zgc:158263	5.71356	7.62992e-18
peak_1437	chr9	39277013	39277555	56963	intron (NM_001115139, intron 7 of 38)	NM_001115139	clasp1a	5.71244	5.86632e-20
peak_6626	chr4	2282664	2283608	-41826	Intergenic	NM_201318	nap1l1	5.71233	8.61917e-11
peak_2475	chr3	36728092	36728505	-4499	exon (NM_001137666, exon 22 of 22)	NM_001007771	glyr1	5.71174	1.30173e-16
peak_4766	chr9	29347135	29347620	-39078	Intergenic	NM_001017818	creb1b	5.71135	1.15061e-12
peak_5359	chr25	13936359	13937729	6831	intron (NM_200833, intron 1 of 5)	NM_200833	snrkb	5.7113	5.35993e-12
peak_3439	chr20	26514689	26515228	-18046	intron (NM_001242996, intron 26 of 26)	NM_001281788	akap12b	5.71116	1.17341e-14
peak_3189	chr14	14044471	14045151	11837	Intergenic	NM_001159584	itln3	5.71051	4.16197e-15
peak_2281	chr4	17610734	17611097	-30180	Intergenic	NM_001045003	rint1	5.70994	4.10247e-17
peak_1681	chr8	27669708	27670006	-1532	Intergenic	NM_001126417	si:ch211-156j16.1	5.70961	5.33493e-19
peak_1491	chr5	67940748	67941078	2513	intron (NM_001077605, intron 1 of 1)	NM_001077605	fam78aa	5.70919	1.05955e-19
peak_4314	chr9	11826470	11827254	-233	promoter-TSS (NM_001080657)	NM_001080657	fev	5.70888	2.83113e-13
peak_2140	chr19	26330786	26331051	-72410	Intergenic	NM_212563	pard6gb	5.70777	1.49385e-17
peak_2458	chr8	33209361	33209727	-6877	Intergenic	NM_001002302	zgc:91897	5.70707	1.19142e-16
peak_1711	chr15	24140877	24141215	-8037	Intergenic	NM_001017651	gosr1	5.70705	6.52251e-19
peak_2104	chr8	29516583	29516919	1473	exon (NM_212902, exon 2 of 13)	NM_212902	slc13a3	5.70705	1.18973e-17
peak_1641	chr5	33979973	33980448	-2593	Intergenic	NM_001024435	c9	5.70672	3.82966e-19
peak_2088	chr11	25369379	25369744	-7765	exon (NM_001080582, exon 6 of 10)	NM_001044917	dvl1b	5.70669	1.08585e-17
peak_3938	chr13	6779349	6779957	65950	Intergenic	NM_001144794	exoc3l4	5.70491	8.12677e-14
peak_750	chr19	1871393	1872220	4805	intron (NM_198819, intron 1 of 28)	NM_198819	ptk2aa	5.70488	4.3379e-24
peak_1520	chr23	7470347	7470681	17149	Intergenic	NM_131235	gata5	5.70448	1.39224e-19
peak_1498	chr25	16807236	16807619	94255	Intergenic	NM_212847	tead1a	5.70369	1.12798e-19
peak_1676	chr8	25768904	25769234	49182	Intergenic	NM_001195196	kcnc4	5.70265	5.20199e-19
peak_6696	chr17	17694907	17695802	60449	Intergenic	NM_001020619	sptlc2a	5.70213	9.77733e-11
peak_1886	chr25	18560667	18561173	66675	Intergenic	NM_001018123	kitlga	5.7021	2.47867e-18
peak_3098	chr1	46490993	46491542	62140	intron (NM_001008624, intron 6 of 20)	NM_001008624	arhgef7b	5.70073	2.86322e-15
peak_1935	chr20	31549450	31549970	-26502	Intergenic	NM_001044819	sash1a	5.70003	3.91371e-18
peak_1469	chr24	2846425	2846935	145260	Intergenic	NM_001105594_1	fars2	5.69988	8.19666e-20
peak_5497	chr20	6960047	6960604	63340	Intergenic	NM_001168349_1	adcy1a	5.69957	7.57546e-12
peak_897	chr19	26240490	26241473	17527	intron (NM_212563, intron 2 of 2)	NM_212563	pard6gb	5.69863	5.01888e-23
peak_2107	chr6	30222698	30223083	39393	intron (NM_001110470, intron 1 of 22)	NM_001110470	wwc3	5.69724	1.20812e-17
peak_2092	chr2	43590113	43590496	19945	intron (NM_205674, intron 4 of 16)	NM_205674	nrp1b	5.69688	1.12825e-17
peak_1216	chr7	66528225	66528628	197887	Intergenic	NM_001077722	tpcn2	5.69607	5.04425e-21
peak_1381	chr19	20244725	20245126	17395	Intergenic	NM_001139462	snx10a	5.6955	3.2123e-20
peak_3871	chr3	29983183	29983897	38927	intron (NM_200641, intron 2 of 3)	NM_001001590	rpl3	5.69542	6.72881e-14
peak_3038	chr19	11704147	11704501	24571	Intergenic	NM_001001399	ssr2	5.69435	2.37481e-15
peak_4623	chr15	31788468	31789136	15924	Intergenic	NM_200860	arl4aa	5.69399	7.56649e-13
peak_1631	chr9	33912850	33913767	-22867	Intergenic	NM_001111147	hpx	5.69305	3.48295e-19
peak_2160	chr20	26094456	26094859	970	intron (NM_001082917, intron 1 of 1)	NM_001082917	myct1	5.6925	1.7604e-17
peak_1014	chr7	510261	510782	6139	intron (NM_001079984_1, intron 1 of 5)	NM_001079984_1	nrxn2b	5.69245	3.22458e-22
peak_3755	chr22	14042331	14042886	11558	intron (NM_205753, intron 1 of 5)	NM_205753	sh3bp4a	5.69227	4.23589e-14
peak_4743	chr22	36364698	36365462	122253	Intergenic	NM_001003610	nicn1	5.69212	1.05903e-12
peak_1746	chr5	37963920	37964354	-35286	Intergenic	NM_131805	efnb1	5.6916	8.43023e-19
peak_1531	chr18	22936299	22936771	-38046	Intergenic	NM_131301	mef2aa	5.69093	1.53816e-19
peak_1523	chr23	32429117	32429582	-32927	Intergenic	NM_001002173	nr4a1	5.69091	1.47176e-19
peak_1720	chr23	23491630	23492332	-18422	Intergenic	NM_001003830	noc2l	5.69073	7.08993e-19
peak_1428	chr4	8648545	8649137	5797	Intergenic	NM_001123281	cdnf	5.69031	5.31712e-20
peak_1449	chr10	1625949	1626287	37032	exon (NM_200156, exon 32 of 34)	NM_200156	nup155	5.68967	6.69491e-20
peak_2218	chr13	46710725	46711829	-33837	Intergenic	NM_213133	marcksl1a	5.68944	2.50767e-17
peak_1486	chr3	55905320	55905683	22144	exon (NM_001025534, exon 10 of 13)	NM_001082850	mpg	5.6878	9.99647e-20
peak_1758	chr5	71216200	71216532	1536	exon (NM_001007401_1, exon 2 of 2)	NM_001007401_1	b4galt4	5.68706	8.96019e-19
peak_2110	chr20	28324318	28324621	27927	intron (NM_001045119, intron 26 of 35)	NM_001110126	chac1	5.68699	1.2151e-17
peak_14467	chr21	29196040	29197573	15162	intron (NM_001077287, intron 1 of 18)	NM_001077287	afap1l1b	5.68655	1.23191e-06
peak_1643	chr25	21282888	21283344	29877	intron (NM_001077599, intron 1 of 12)	NM_001077599	csk	5.68625	3.89173e-19
peak_1030	chr22	39690286	39690934	-34126	Intergenic	NM_001272080	acy1	5.68614	4.00683e-22
peak_1443	chr6	36102424	36102859	-57640	Intergenic	NM_001102618	rhcg2a	5.68522	6.10638e-20
peak_4180	chr13	2314684	2315488	-94488	Intergenic	NM_199718	fbxo9	5.68462	1.84874e-13
peak_2174	chr5	14521961	14522315	-4143	Intergenic	NM_001003730	sdf2l1	5.68333	1.92024e-17
peak_2175	chr9	10169708	10170093	15821	Intergenic	NM_001080175	prmt2	5.68333	1.92024e-17
peak_2493	chr8	16997272	16997562	-13564	Intergenic	NM_001128408	rnf11b	5.6833	1.44299e-16
peak_1474	chr23	26272449	26272809	-8396	Intergenic	NM_001199101	wisp2	5.68248	8.79645e-20
peak_6801	chr9	31319389	31320241	-7629	Intergenic	NM_001014326	srpx	5.68207	1.17897e-10
peak_2405	chr10	3561179	3561750	33706	Intergenic	NM_001037412	zgc:123275	5.68119	8.40977e-17
peak_2263	chr14	34634807	34635138	-46218	Intergenic	NM_201032	xpnpep2	5.68073	3.38352e-17
peak_1211	chr9	26246104	26246769	-31481	Intergenic	NM_001017796	esd	5.68066	4.6726e-21
peak_11039	chr10	38670533	38671275	-162557	Intergenic	NM_212796	msi2a	5.68065	5.11516e-08
peak_2476	chr4	19899724	19900064	151207	intron (NM_001045143, intron 22 of 36)	NM_001045143	nav3	5.67965	1.32397e-16
peak_2380	chr1	51282655	51283113	64598	Intergenic	NM_001099240	zgc:154142	5.67834	7.27464e-17
peak_2150	chr23	18997536	18997949	-21459	Intergenic	NM_001007446	nsfl1c	5.6752	1.57883e-17
peak_2551	chr25	24787065	24787468	10573	exon (NM_131149, exon 8 of 13)	NM_131149	th	5.67407	1.91655e-16
peak_2390	chr8	17952703	17953080	82955	intron (NM_130935, intron 1 of 6)	NM_130935	skia	5.67259	7.61915e-17
peak_1389	chr19	18598013	18598427	9590	exon (NM_001102428, exon 5 of 13)	NM_001102428	dync1li1	5.6725	3.44984e-20
peak_2200	chr8	21664195	21664816	-6915	exon (NM_001171067, exon 4 of 7)	NM_001017700	magoh	5.67215	2.2039e-17
peak_2371	chr9	11081590	11081914	86083	Intergenic	NM_001002196	gmppaa	5.6715	6.86376e-17
peak_1783	chr5	55889861	55890285	-96407	intron (NM_001020519, intron 6 of 10)	NM_001003613	srek1	5.67073	1.07284e-18
peak_1583	chr6	37706128	37706502	-8256	Intergenic	NM_001006062	nipa1	5.66967	2.3212e-19
peak_2626	chr17	45853537	45853912	31854	Intergenic	NM_001089383	zgc:162184	5.66928	3.02399e-16
peak_3292	chr14	27493191	27493703	13847	intron (NM_131368, intron 2 of 7)	NM_131368	smad5	5.66891	6.60647e-15
peak_3286	chr21	3565538	3565856	123672	Intergenic	NM_175082	smad7	5.66886	6.45887e-15
peak_1138	chr15	30524617	30525076	-14175	Intergenic	NM_001089373	cuedc1b	5.66841	1.8495e-21
peak_2157	chr13	30899608	30899858	24327	intron (NM_001009985, intron 4 of 10)	NM_001009985	rassf4	5.66814	1.6331e-17
peak_594	chr23	13696311	13696880	-19613	Intergenic	NR_030650		5.66671	1.15436e-25
peak_2153	chr23	25478315	25478647	-41269	Intergenic	NM_001014826	erbb3b	5.66665	1.61318e-17
peak_6485	chr18	41344324	41345188	20594	intron (NM_001167569, intron 2 of 5)	NM_001167569	pvrl1b	5.66482	6.59816e-11
peak_2559	chr21	38215937	38216234	-42836	Intergenic	NM_201346	pafah1b1b	5.6644	1.98816e-16
peak_1479	chr20	37934249	37934628	23425	Intergenic	NM_001029960	angel2	5.66336	9.14897e-20
peak_2336	chr14	40758900	40759247	-231513	Intergenic	NM_131782	glra4a	5.66256	5.9042e-17
peak_2335	chr13	13926100	13926477	58952	intron (NM_001145615, intron 5 of 27)	NM_001145615	atrn	5.66256	5.9042e-17
peak_3158	chr18	46736514	46737326	116422	Intergenic	NM_001037706	smtla	5.66001	3.67094e-15
peak_5833	chr3	19796457	19797354	-4652	Intergenic	NM_001007051	vat1	5.65961	1.62312e-11
peak_1939	chr22	24418379	24418749	64563	Intergenic	NM_001044943	crb1	5.65942	4.15473e-18
peak_4083	chr25	18539918	18540546	-50444	Intergenic	NM_001168267	cep290	5.65835	1.34199e-13
peak_2166	chr14	21696403	21696747	196438	Intergenic	NM_001080068	ids	5.65806	1.82816e-17
peak_2431	chr12	29295797	29296327	188804	Intergenic	NM_131425	etv4	5.65665	1.00261e-16
peak_2240	chr23	32326581	32326900	11945	TTS (NM_001130616)	NM_001130616	zgc:194455	5.65507	2.85232e-17
peak_2273	chr7	63245778	63246137	354724	Intergenic	NM_200491	tbc1d19	5.65432	3.7441e-17
peak_2287	chr7	25671896	25672285	10753	3' UTR (NM_001173501, exon 11 of 11)	NM_001173501	nelfa	5.65394	4.38595e-17
peak_5481	chr23	36700596	36701739	1724	exon (NM_001020478, exon 2 of 2)	NM_001020478	gpr182	5.65248	7.32281e-12
peak_2422	chr18	27177450	27177755	83319	intron (NM_001136243, intron 8 of 26)	NM_200194	zgc:56106	5.65244	9.46423e-17
peak_4304	chr18	33603765	33604437	31016	Intergenic	NM_001114446	tbrg1	5.65209	2.73114e-13
peak_2550	chr24	6118441	6118743	-10762	Intergenic	NM_001017656	pdss1	5.65131	1.91371e-16
peak_2258	chr23	35491481	35491845	42958	Intergenic	NM_205724	fbxo25	5.65092	3.24703e-17
peak_2204	chr3	53229746	53230110	46892	exon (NM_001013537, exon 10 of 13)	NM_001013537	slc27a1a	5.65041	2.33344e-17
peak_2215	chr16	14310538	14310885	38396	TTS (NM_001289880)	NM_001289880	rasip1	5.64979	2.44939e-17
peak_2689	chr9	29523957	29524880	-92039	Intergenic	NM_001044766	klf7b	5.64977	4.04781e-16
peak_1256	chr9	29482314	29482691	-50123	Intergenic	NM_001044766	klf7b	5.64959	8.58834e-21
peak_5675	chr3	40726543	40727073	36502	intron (NM_001001943, intron 1 of 17)	NM_001001943	smurf1	5.64908	1.15845e-11
peak_2199	chr4	17248357	17248635	21099	intron (NM_001100017, intron 1 of 25)	NM_001100017	anks1b	5.64904	2.20125e-17
peak_2191	chr17	43518577	43518854	5125	exon (NM_213320, exon 5 of 6)	NM_213320	chmp3	5.64791	2.12778e-17
peak_2190	chr12	16614790	16615121	101278	Intergenic	NM_001162849	nmt1b	5.64791	2.12778e-17
peak_1665	chr20	15537334	15538136	-20873	Intergenic	NM_199987	jun	5.64751	4.58034e-19
peak_2268	chr12	9355007	9355345	31234	Intergenic	NM_001002613	nrbf2b	5.64527	3.54193e-17
peak_1961	chr17	14468480	14469385	43402	intron (NM_001204257, intron 5 of 17)	NM_001204257	ppp1r13ba	5.64524	4.70215e-18
peak_1304	chr24	9653377	9654036	-28318	Intergenic	NM_212721	cdv3	5.64504	1.37351e-20
peak_2362	chr6	33017704	33017990	-217077	Intergenic	NM_201143	pik3r3b	5.64376	6.6911e-17
peak_2363	chr8	17984214	17984534	51472	intron (NM_130935, intron 1 of 6)	NM_130935	skia	5.64376	6.6911e-17
peak_1517	chr16	40184040	40184345	-270061	Intergenic	NM_001037432	zgc:123285	5.643	1.31477e-19
peak_1363	chr2	42039627	42040177	3861	intron (NM_001113508, intron 5 of 5)	NM_001113508	ebi3	5.64261	2.52457e-20
peak_1644	chr5	40902678	40903080	-131450	Intergenic	NM_200710	paqr3a	5.64214	4.00094e-19
peak_2293	chr4	9249660	9250007	-181300	Intergenic	NM_001082867	kcnd2	5.64185	4.59064e-17
peak_2246	chr24	3456196	3456514	-35970	Intergenic	NM_001033726	zgc:113390	5.64034	2.9559e-17
peak_2219	chr12	35731249	35731566	3228	intron (NM_001003874, intron 5 of 9)	NM_001003874	chmp6b	5.6392	2.5171e-17
peak_1473	chr16	21973172	21973919	4467	intron (NM_200816, intron 1 of 10)	NM_200816	hdac9b	5.63794	8.68331e-20
peak_2227	chr7	49729590	49729881	-9318	Intergenic	NM_200259	rbpms2b	5.63768	2.57709e-17
peak_1654	chr3	19820048	19820612	18773	intron (NM_001007051, intron 2 of 5)	NM_001007051	vat1	5.6372	4.27104e-19
peak_2669	chr4	19246182	19246564	4066	intron (NM_001045155, intron 4 of 9)	NM_001045155	dcp1b	5.63576	3.67113e-16
peak_5488	chr3	17280967	17281679	21883	intron (NM_201501, intron 2 of 5)	NM_201501	rab5c	5.63513	7.50074e-12
peak_1619	chr10	8853468	8854054	82546	Intergenic	NM_001002043	isl1l	5.63416	3.02085e-19
peak_2423	chr10	20692829	20693205	-16886	Intergenic	NM_001013297	prnpb	5.63348	9.57151e-17
peak_4534	chr14	25351045	25351732	39700	intron (NM_001123011, intron 7 of 21)	NM_001123011	fam13b	5.63162	5.93708e-13
peak_1856	chr2	13940238	13940560	187133	Intergenic	NM_001017787	leprot	5.6303	1.9642e-18
peak_1264	chr13	7573559	7573959	-44919	Intergenic	NM_001037101	hells	5.62937	9.7091e-21
peak_1386	chr11	7973389	7973782	298666	Intergenic	NM_001080595	ttll7	5.62809	3.38158e-20
peak_2259	chr8	23638252	23638627	-145967	Intergenic	NM_001143977	sypa	5.62739	3.24985e-17
peak_2322	chr7	39808925	39809254	21774	intron (NM_200878, intron 10 of 18)	NM_200878	cep89	5.62548	5.55442e-17
peak_4435	chr18	20548186	20549294	90845	Intergenic	NM_001044883	cftr	5.62523	4.38975e-13
peak_1660	chr3	19050083	19050501	-20637	Intergenic	NM_181603	smarca4a	5.62502	4.46336e-19
peak_2548	chr1	38230913	38231207	68567	intron (NM_001145602, intron 1 of 11)	NM_001145602	si:ch211-15e22.3	5.62469	1.875e-16
peak_1602	chr1	18701101	18701603	110479	Intergenic	NM_207071	mettl14	5.6233	2.67677e-19
peak_1709	chr19	14716641	14717095	-2854	Intergenic	NM_001045185	edn2	5.62304	6.47151e-19
peak_1704	chr6	46795333	46795733	82891	Intergenic	NM_001014317	igfn1.1	5.62297	6.19414e-19
peak_2753	chr21	15438013	15438720	-53360	Intergenic	NM_001166121	aqp3b	5.62261	5.81638e-16
peak_1110	chr16	57198460	57199012	-34607	intron (NM_001039925, intron 6 of 11)	NM_001076728	znrf2b	5.62186	1.25396e-21
peak_1476	chr11	11761438	11762056	-65301	Intergenic	NM_001017588	zgc:110712	5.62156	8.84271e-20
peak_2280	chr1	46339838	46340169	29362	Intergenic	NM_001190306	map2k7	5.62086	4.00673e-17
peak_2272	chr14	30646104	30646384	1213	exon (NM_001045414, exon 3 of 9)	NM_001045414	zgc:153146	5.62047	3.73259e-17
peak_1790	chr16	14283915	14284475	11880	exon (NM_001289880, exon 4 of 15)	NM_001289880	rasip1	5.61889	1.14532e-18
peak_1562	chr8	17600256	17600769	2423	intron (NM_001099245, intron 5 of 13)	NM_001099245	plk2b	5.61712	2.02797e-19
peak_2296	chr19	10859893	10860237	-30426	Intergenic	NM_001083075	znf865	5.61663	4.71787e-17
peak_1689	chr19	22846014	22846514	13859	Intergenic	NM_001089564		5.61645	5.67015e-19
peak_2312	chr16	8660940	8661247	1679	intron (NM_199515, intron 1 of 6)	NM_199515	prdm1a	5.61625	5.3008e-17
peak_1623	chr8	27624166	27624616	21180	intron (NM_001128289, intron 1 of 14)	NM_001128289	si:dkey-159f12.3	5.61589	3.20948e-19
peak_2400	chr12	25188232	25188551	-46581	Intergenic	NM_001035261	svila	5.61509	8.25463e-17
peak_2460	chr4	8962361	8962681	-8456	Intergenic	NM_001130135	adm2a	5.61432	1.19289e-16
peak_2495	chr15	23320039	23320347	-23819	Intergenic	NM_212633	appbp2	5.61394	1.4633e-16
peak_2230	chr16	54525942	54526589	-184911	Intergenic	NM_213187	dhdds	5.61247	2.63526e-17
peak_1575	chr16	22020266	22020626	-42434	Intergenic	NM_200816	hdac9b	5.61224	2.23784e-19
peak_3169	chr16	7107133	7107433	-130057	Intergenic	NM_001003516	zgc:100908	5.60887	3.82467e-15
peak_3661	chr14	16642779	16643203	833871	Intergenic	NM_001044746	cnga5	5.60872	2.92478e-14
peak_2360	chr23	8981748	8982099	-114132	Intergenic	NM_001012253	xkr7	5.60618	6.61611e-17
peak_1646	chr12	26897498	26898048	9863	Intergenic	NM_207055	zfp36l2	5.60612	4.02138e-19
peak_2414	chr11	42547961	42548587	-8838	Intergenic	NM_001005938	park7	5.60541	8.90976e-17
peak_1399	chr19	22883436	22883826	51226	Intergenic	NM_001089564		5.60493	3.70806e-20
peak_7705	chr15	27616586	27617305	-5429	Intergenic	NM_200976	prpf8	5.60462	6.04964e-10
peak_1774	chr11	27616147	27616544	18824	Intergenic	NM_001045307	acad9	5.60454	1.02664e-18
peak_2216	chr21	31522953	31523505	25655	Intergenic	NM_212660	cnot6	5.60432	2.47522e-17
peak_1603	chr9	13052673	13053057	-70521	Intergenic	NM_001122856	glb1l	5.60412	2.69639e-19
peak_2386	chr5	68806024	68806411	-34769	Intergenic	NM_131302	notch1b	5.60228	7.45305e-17
peak_2825	chr3	26158041	26158328	-45397	Intergenic	NM_001003764	dexi	5.60152	8.70328e-16
peak_1627	chr16	31130572	31130953	21386	Intergenic	NM_001077306	chtopb	5.60125	3.42978e-19
peak_1639	chr13	3887158	3887630	7637	TTS (NM_001002111)	NM_001002111	mea1	5.60038	3.77988e-19
peak_2300	chr11	7074248	7074566	-2016	exon (NM_001105705, exon 2 of 2)	NM_001201560	wu:fd44f01	5.60033	4.80284e-17
peak_2301	chr12	24733352	24733716	9173	intron (NM_130976, intron 1 of 15)	NM_130976	mpp7	5.60033	4.80284e-17
peak_4400	chr19	45190774	45191556	33297	intron (NM_212781, intron 1 of 16)	NM_212781	yrk	5.59964	3.89366e-13
peak_2291	chr14	784013	784301	-5142	intron (NM_212882, intron 8 of 12)	NM_194364	adra2da	5.59956	4.53711e-17
peak_2171	chr11	18934995	18935466	42391	Intergenic	NM_001079955	dido1	5.59864	1.8774e-17
peak_2305	chr17	37917292	37917607	45925	Intergenic	NM_001077153	zfp36l1a	5.598	4.99952e-17
peak_1584	chr7	25962807	25963317	32898	Intergenic	NM_001002500	otub1b	5.5978	2.35231e-19
peak_1268	chr9	25111078	25111884	-31849	Intergenic	NM_001144814	cxcr7b	5.59747	9.96124e-21
peak_2443	chr6	30730805	30731101	185780	Intergenic	NM_001113376	lepr	5.59527	1.13811e-16
peak_10844	chr2	43535107	43535833	-34889	Intergenic	NM_205674	nrp1b	5.59428	4.06756e-08
peak_2639	chr22	16940982	16941428	36652	intron (NM_001127185, intron 14 of 43)	NM_001127185	inadl	5.59331	3.19383e-16
peak_3562	chr21	26399594	26400301	5239	intron (NM_001045853, intron 2 of 4)	NM_001045853	ppp1r14ba	5.59283	1.95125e-14
peak_2381	chr24	13066696	13066957	110150	intron (NM_200925, intron 12 of 14)	NM_001080583	rdh10a	5.59173	7.30991e-17
peak_1542	chr7	19235715	19236186	35665	Intergenic	NM_001199722	taf6l	5.59138	1.69745e-19
peak_1362	chr17	20660306	20660790	-93296	Intergenic	NM_212564	cdk1	5.59114	2.51194e-20
peak_2343	chr5	32382485	32382814	-15600	Intergenic	NM_174860	ruvbl2	5.59094	6.12235e-17
peak_2244	chr4	20399258	20400030	2871	intron (NM_001006015, intron 1 of 5)	NM_001006015	pawr	5.59008	2.92064e-17
peak_2727	chr4	25512587	25513227	-1368	Intergenic	NM_001002629	tnni1d	5.58932	5.14231e-16
peak_2313	chr24	17522820	17523129	5859	intron (NM_001003580, intron 2 of 3)	NM_001003580	klhl15	5.58898	5.31285e-17
peak_2326	chr12	39058223	39058607	-220900	Intergenic	NM_001040355	pmp22b	5.5882	5.68065e-17
peak_1697	chr2	37866030	37867052	2465	intron (NM_194414, intron 1 of 9)	NM_194414	mmp14b	5.58728	5.87858e-19
peak_2136	chr17	33187078	33187500	-118281	Intergenic	NM_131405	prox1a	5.58668	1.43471e-17
peak_2114	chr17	29451854	29452318	73389	Intergenic	NM_001045177	ptpreb	5.58661	1.30516e-17
peak_1547	chr25	24875156	24875609	50612	Intergenic	NM_001003619	uevld	5.58457	1.8578e-19
peak_2573	chr3	21742678	21743016	-147387	Intergenic	NM_001003857	itga2b	5.58427	2.15876e-16
peak_1962	chr17	52026414	52026844	-126890	Intergenic	NM_001012488	zgc:113142	5.58282	4.73621e-18
peak_2417	chr6	40627707	40628011	590	intron (NM_001135136, intron 1 of 3)	NM_001135136	si:ch211-157b11.14	5.58188	9.02869e-17
peak_1838	chr23	10267196	10267577	13955	exon (NM_001111167, exon 8 of 12)	NM_001111167	zgc:171775	5.58114	1.69145e-18
peak_1955	chr1	2083532	2083862	66464	Intergenic	NM_001145604	kpnb3	5.57996	4.65166e-18
peak_1293	chr14	28891849	28892575	159609	Intergenic	NM_200569	tsc22d3	5.5798	1.30049e-20
peak_1658	chr6	50443680	50444057	40763	Intergenic	NM_001126109	mych	5.57977	4.36904e-19
peak_4535	chr20	31493772	31494618	29013	intron (NM_001044819, intron 4 of 19)	NM_001044819	sash1a	5.5794	5.94488e-13
peak_1941	chr3	23447023	23447385	-65211	Intergenic	NM_199214	col1a1a	5.579	4.19534e-18
peak_3245	chr12	30612118	30612508	9009	intron (NM_001114742, intron 2 of 10)	NM_001114742	zgc:171544	5.5787	5.56141e-15
peak_2368	chr16	34130020	34130292	11053	exon (NM_214775, exon 3 of 12)	NM_214775	rbfox1l	5.57794	6.82834e-17
peak_3122	chr25	25406098	25407335	-340946	Intergenic	NM_001002089_1	tsg101a	5.57766	3.22614e-15
peak_1275	chr16	22060087	22060449	65733	Intergenic	NM_131028	ahr1a	5.57603	1.08087e-20
peak_2334	chr19	38710980	38711389	-7851	Intergenic	NM_001044823	cx39.4	5.57596	5.81623e-17
peak_2582	chr3	26047883	26048180	8981	intron (NM_001017538, intron 3 of 11)	NM_001017538	nubp1	5.57437	2.29862e-16
peak_2628	chr14	29007481	29007858	44152	Intergenic	NM_200569	tsc22d3	5.57435	3.05795e-16
peak_2905	chr6	32246158	32246766	-142621	Intergenic	NM_199579	usp1	5.57418	1.32827e-15
peak_4451	chr22	26706964	26707866	-20332	Intergenic	NM_194426	pdgfaa	5.57417	4.68649e-13
peak_2615	chr15	24813510	24813931	-6779	exon (NM_001002222, exon 10 of 10)	NM_001080000	zgc:152863	5.57398	2.8349e-16
peak_2389	chr14	9421670	9422221	31433	Intergenic	NM_001004009	asb12b	5.5728	7.56676e-17
peak_2845	chr19	5706001	5706337	8978	intron (NM_001003848, intron 6 of 11)	NM_001003848	eno2	5.572	9.68251e-16
peak_2846	chr3	33971272	33971616	-32362	Intergenic	NM_001017609	alkbh7	5.572	9.68251e-16
peak_6903	chr6	48338483	48339055	19664	intron (NM_201150, intron 2 of 4)	NM_201150	rhoae	5.57182	1.41116e-10
peak_2379	chr7	30007778	30008060	10070	exon (NM_001020481, exon 12 of 13)	NM_001020481	gpr56	5.56919	7.1999e-17
peak_1745	chr13	4274753	4275118	43976	exon (NM_201102, exon 23 of 23)	NM_001007059	c1d	5.56883	8.42387e-19
peak_2392	chr3	25314395	25314733	17331	Intergenic	NM_001128267	il2rb	5.568	7.76692e-17
peak_2154	chr16	30878565	30879495	7550	intron (NM_001114583, intron 10 of 14)	NM_001114583	abcb4	5.56779	1.61621e-17
peak_1648	chr13	37380517	37380805	20709	exon (NM_001020816, exon 6 of 14)	NM_001020816	frmd6	5.56721	4.15182e-19
peak_2106	chr12	8330047	8330373	-30963	Intergenic	NM_200241	ccdc6b	5.56695	1.20086e-17
peak_2966	chr22	39469819	39470103	-55476	Intergenic	NM_001017600	polr2h	5.56678	1.77516e-15
peak_2042	chr8	31411544	31411926	-56226	intron (NM_001123253, intron 8 of 22)	NM_001039816	specc1la	5.56614	8.39001e-18
peak_1757	chr4	10640815	10641243	4276	exon (NM_001007767, exon 6 of 9)	NM_001007767	net1	5.5659	8.90232e-19
peak_1032	chr17	23627874	23628372	15972	intron (NM_001256225, intron 10 of 15)	NM_001256225	slc18a2	5.56559	4.12607e-22
peak_2812	chr8	4873282	4873634	29541	intron (NM_200459, intron 5 of 8)	NM_200459	zgc:63587	5.56558	8.0565e-16
peak_2951	chr15	20466395	20466797	57298	Intergenic	NR_030067		5.56504	1.66203e-15
peak_1713	chr24	31010709	31011082	4905	intron (NM_001099258, intron 1 of 5)	NM_001099258	lppr5b	5.56493	6.70156e-19
peak_3264	chr5	32479477	32480575	81777	intron (NM_001083847, intron 4 of 11)	NM_174860	ruvbl2	5.56394	5.86742e-15
peak_2711	chr16	33877330	33877698	-48109	Intergenic	NM_001113628	wisp1b	5.56321	4.71225e-16
peak_2712	chr7	37803459	37803797	8866	intron (NM_200105, intron 7 of 9)	NM_200105	aktip	5.56321	4.71225e-16
peak_10348	chr11	14327725	14328518	-17403	Intergenic	NM_001199872	med16	5.56187	2.28403e-08
peak_1868	chr21	38744358	38744753	10146	exon (NM_131575_1, exon 7 of 8)	NM_131575_1	plrdgb	5.56133	2.13714e-18
peak_2964	chr9	32130451	32130762	10987	Intergenic	NM_001099241	gpr183	5.56122	1.75752e-15
peak_1435	chr12	38855222	38855617	-17904	Intergenic	NM_001040355	pmp22b	5.56007	5.80521e-20
peak_2416	chr10	33792768	33793266	39122	Intergenic	NM_200843	rabgef1	5.55999	8.94345e-17
peak_3265	chr1	30076642	30076994	1370	intron (NM_001013448, intron 1 of 24)	NM_001013448	itga6b	5.55962	5.91276e-15
peak_2332	chr1	16441508	16441832	4349	3' UTR (NM_198810, exon 12 of 12)	NM_001145614	ankrd37	5.5596	5.80001e-17
peak_1458	chr12	11496567	11497033	4199	intron (NM_001076661, intron 1 of 2)	NM_001076661	zgc:153595	5.55954	7.5296e-20
peak_1890	chr1	51012562	51012887	22323	intron (NM_001128699, intron 8 of 11)	NM_001128699	papss1	5.55951	2.54775e-18
peak_1677	chr24	14245750	14246200	101640	intron (NM_131777, intron 4 of 21)	NM_131777	ncoa2	5.55902	5.21062e-19
peak_2406	chr16	14272103	14272467	-30	promoter-TSS (NM_001289880)	NM_001289880	rasip1	5.55879	8.43313e-17
peak_2413	chr5	41912044	41912524	5145	intron (NM_001100006, intron 1 of 1)	NM_001100006	snx18a	5.55799	8.87651e-17
peak_1954	chr12	6792799	6793366	-8096	intron (NM_001077614, intron 3 of 5)	NM_001007763	asah2	5.55692	4.56144e-18
peak_3829	chr20	19119469	19120892	-27107	intron (NM_001013265, intron 6 of 6)	NM_001080750	sox7	5.55515	5.67447e-14
peak_1864	chr1	28877551	28877959	70430	intron (NM_001002746, intron 20 of 22)	NM_001002746	pcca	5.55462	2.0594e-18
peak_1999	chr24	30025203	30025705	167693	Intergenic	NM_001039930	rnpc3	5.55443	6.36585e-18
peak_5973	chr11	38477265	38478532	6836	intron (NM_001040385, intron 1 of 8)	NM_001040385	egfl7	5.55294	2.21014e-11
peak_2590	chr1	16292741	16293173	23684	intron (NM_001031837, intron 10 of 20)	NM_131877	casp3a	5.55275	2.39711e-16
peak_2054	chr25	6532238	6532806	44201	Intergenic	NM_214697	psma4	5.55271	8.9161e-18
peak_2510	chr3	55375565	55375937	115	TTS (NM_001014821)	NM_001098261	si:ch73-208g10.1	5.55154	1.54077e-16
peak_2467	chr6	33026927	33027329	-207796	Intergenic	NM_201143	pik3r3b	5.55074	1.24314e-16
peak_1833	chr9	39643299	39643827	3163	intron (NM_001014346, intron 2 of 13)	NM_001014346	snx4	5.55066	1.63727e-18
peak_1202	chr20	34552125	34552598	16070	Intergenic	NM_200050	prrx1b	5.55022	4.37982e-21
peak_3095	chr21	790863	791389	41432	Intergenic	NM_194432	oaz2a	5.55	2.85523e-15
peak_1794	chr8	20702567	20702905	6864	intron (NM_001126379, intron 1 of 14)	NM_001126379	acsbg2	5.54933	1.17969e-18
peak_2433	chr7	33987443	33987670	5961	intron (NM_198062, intron 4 of 5)	NM_198062	spi1b	5.54791	1.0194e-16
peak_2432	chr2	30670434	30670713	39553	intron (NM_001161340, intron 35 of 37)	NM_001161340	myom1a	5.54791	1.0194e-16
peak_4261	chr1	1937762	1938402	-41070	intron (NM_001099998, intron 2 of 7)	NM_001145705	rap2ab	5.5468	2.37922e-13
peak_3669	chr19	18381614	18382400	874	intron (NM_001100065, intron 2 of 4)	NM_001100065	ddah2	5.54673	2.9965e-14
peak_1679	chr2	36682996	36683373	22410	Intergenic	NM_001012386	gadd45bb	5.54622	5.24589e-19
peak_2182	chr14	29246025	29246511	-143865	Intergenic	NM_200688	zgc:64189	5.54602	1.97208e-17
peak_11810	chr20	53506584	53507624	29780	Intergenic	NM_001110478	ctsbb	5.54472	1.10156e-07
peak_1496	chr1	44205890	44206255	39125	intron (NM_001256638, intron 3 of 4)	NM_001256638	tacr3a	5.54456	1.09951e-19
peak_4601	chr20	24706216	24706900	286087	Intergenic	NM_001044979	epha7	5.54442	7.12017e-13
peak_6481	chr1	54159893	54160332	-101007	Intergenic	NM_001045265	commd1	5.544	6.53273e-11
peak_8948	chr21	16442891	16443934	24589	intron (NM_001161551, intron 4 of 8)	NM_001003561	stx2a	5.54348	3.92019e-09
peak_6153	chr23	44353135	44353911	45091	intron (NM_214728, intron 6 of 19)	NM_001114743_1	tec	5.54028	3.40864e-11
peak_2446	chr7	26437477	26437758	-53768	intron (NM_001076730, intron 20 of 21)	NM_212666	cyp26b1	5.53858	1.15797e-16
peak_1350	chr6	28782755	28783121	-17471	Intergenic	NM_001002106	rpl5b	5.53855	2.12747e-20
peak_2920	chr16	28448547	28449244	34300	intron (NM_001044848, intron 1 of 20)	NM_001044848	arhgef1b	5.53848	1.40658e-15
peak_2394	chr24	27903801	27904271	35753	Intergenic	NM_001077562	larp4b	5.53793	7.78359e-17
peak_2048	chr9	22418785	22419490	2120	intron (NM_001045341, intron 2 of 7)	NM_001045341	cryl1	5.53768	8.79904e-18
peak_2483	chr10	19105465	19105737	58096	Intergenic	NM_001004006	tmem230a	5.53655	1.38196e-16
peak_2595	chr2	52936643	52936914	77794	Intergenic	NM_001045238	zgc:136336	5.53451	2.56373e-16
peak_2855	chr22	39517739	39518255	-20942	Intergenic	NM_201294	b3gnt7	5.53386	1.01133e-15
peak_753	chr22	23807140	23807772	-66564	Intergenic	NM_207101	b3galt2	5.53238	4.39354e-24
peak_2185	chr14	17890016	17890304	109	exon (NM_001128562, exon 1 of 6)	NM_001128562	olfcg4	5.53116	2.01638e-17
peak_2487	chr1	51265293	51265665	82003	Intergenic	NM_001099240	zgc:154142	5.52878	1.40758e-16
peak_2488	chr16	33152921	33153165	20247	intron (NM_131796, intron 2 of 31)	NM_131796	ptk2ab	5.52878	1.40758e-16
peak_2481	chr1	23737949	23738218	296368	Intergenic	NM_001130587	tmem154	5.52796	1.35367e-16
peak_1559	chr11	21100056	21100583	-247664	intron (NM_131086, intron 6 of 16)	NM_001002230	tuba7l	5.52761	2.01157e-19
peak_13041	chr16	6020507	6021609	-42834	intron (NM_001080653, intron 8 of 10)	NM_001077257_1	foxo1a	5.52724	3.68167e-07
peak_1979	chr15	27446567	27446952	1723	exon (NM_001102390, exon 2 of 6)	NM_001102390	crybb1l3	5.5264	5.42925e-18
peak_3219	chr17	21823247	21823600	17243	Intergenic	NM_200349	slc22a7b	5.52589	4.7406e-15
peak_2353	chr7	8310341	8310751	-7962	exon (NM_001045289, exon 3 of 4)	NM_001278828	b3gnt1	5.52584	6.42828e-17
peak_6413	chr1	933452	934422	-43910	Intergenic	NM_001002502	n6amt1	5.52573	5.71791e-11
peak_3238	chr25	16834493	16834992	111775	Intergenic	NM_001002217	cpa4	5.52515	5.4011e-15
peak_2609	chr25	17111269	17111549	987	exon (NM_001243149, exon 3 of 7)	NM_001243149	ribc2	5.52427	2.7912e-16
peak_2644	chr8	38651802	38652142	12049	Intergenic	NM_001083869	or135-1	5.52386	3.29456e-16
peak_2194	chr9	13346850	13347188	-49798	intron (NM_001039807, intron 3 of 12)	NM_001128362	si:dkey-56k23.2	5.52375	2.1627e-17
peak_2847	chr24	4861729	4862106	-16513	Intergenic	NM_001110021	cpb1	5.52343	9.78749e-16
peak_4574	chr1	48041262	48041739	-41308	Intergenic	NM_001160022	sh3pxd2aa	5.52263	6.59258e-13
peak_2630	chr22	12761244	12761552	3951	intron (NM_001114576, intron 4 of 17)	NM_001114576	cep70	5.52096	3.0722e-16
peak_3001	chr15	19396427	19396781	-22674	Intergenic	NM_199836	chp2	5.52057	2.04054e-15
peak_2512	chr16	28906013	28906358	21251	intron (NM_001080576, intron 12 of 14)	NM_001080576	esrp1	5.51981	1.57131e-16
peak_3153	chr7	32019126	32019397	-42720	Intergenic	NM_001077597	mtmr10	5.51975	3.60514e-15
peak_2539	chr16	27373916	27374220	7850	Intergenic	NM_001007054	zgc:92590	5.5189	1.7847e-16
peak_2517	chr7	39183920	39184202	20217	exon (NM_001166272, exon 10 of 24)	NM_001166272	adcy7	5.51808	1.62421e-16
peak_4246	chr21	8316320	8316866	11203	Intergenic	NM_001076741	esm1	5.51718	2.29838e-13
peak_2536	chr11	13349265	13349487	-2892	Intergenic	NM_001002191	mob3c	5.51602	1.7743e-16
peak_1245	chr11	35380455	35380899	29052	Intergenic	NM_001037377	pfkfb4	5.51586	7.98997e-21
peak_2567	chr17	25351561	25351833	53840	Intergenic	NM_200352	rtn4ip1	5.51519	2.09086e-16
peak_1612	chr3	31646017	31646458	-91343	Intergenic	NM_200658	ccdc43	5.51503	2.83064e-19
peak_2585	chr1	29448918	29449219	-4552	Intergenic	NM_001089374	LOC557028	5.51478	2.3311e-16
peak_3081	chr24	7824962	7825382	-12440	Intergenic	NM_001020546	syt5b	5.51434	2.80674e-15
peak_8311	chr25	17612212	17613069	11308	intron (NM_001202419, intron 1 of 20)	NM_001202419	kdm7ab	5.51338	1.61159e-09
peak_2716	chr24	27331173	27331584	-49535	intron (NM_001037676, intron 15 of 32)	NM_213185	eif5a	5.51165	4.86481e-16
peak_2210	chr13	46226309	46226897	12388	exon (NM_001080635_1, exon 3 of 7)	NM_001080635_1	ldlrap1b	5.51151	2.38721e-17
peak_1717	chr25	28846496	28847499	56285	Intergenic	NM_199281	slc13a1	5.51116	6.9594e-19
peak_4671	chr5	16539201	16539999	-251456	Intergenic	NM_001128246	sc:d411	5.51091	8.49917e-13
peak_1331	chr24	43409890	43410405	9822	intron (NM_001018133, intron 1 of 9)	NM_001018133	ptprma	5.50942	1.71912e-20
peak_2619	chr6	1648165	1649296	7295	intron (NM_001030251, intron 3 of 10)	NM_001030251	tpra1	5.50789	2.93487e-16
peak_2549	chr7	49729993	49730408	-9783	Intergenic	NM_200259	rbpms2b	5.5073	1.88439e-16
peak_8096	chr21	44402185	44402733	3205	intron (NM_001040361, intron 4 of 8)	NM_001040361	h2afy	5.50682	1.12969e-09
peak_1516	chr5	68419977	68420429	-9123	Intergenic	NM_001002146	zgc:86715	5.50505	1.28605e-19
peak_2597	chr17	15042034	15042328	-2529	Intergenic	NM_001111225	socs4	5.5044	2.59553e-16
peak_2198	chr10	17658277	17658749	-52857	Intergenic	NM_200038	drg1	5.5008	2.18746e-17
peak_1798	chr15	13393842	13394214	160999	Intergenic	NM_201179	sars2	5.50068	1.22654e-18
peak_3021	chr11	28648345	28648657	55797	Intergenic	NM_212670	cstf1	5.49981	2.22392e-15
peak_2147	chr7	8350774	8351159	27811	Intergenic	NM_001004638	nit1	5.49913	1.53583e-17
peak_3173	chr14	25492062	25492390	70321	3' UTR (NM_131736, exon 36 of 36)	NR_030121		5.49898	3.87819e-15
peak_1936	chr2	43427066	43427393	121090	intron (NM_205735, intron 21 of 21)	NM_205735	pard3	5.49776	4.06049e-18
peak_12632	chr2	57754413	57755631	17112	intron (NM_212769, intron 6 of 6)	NM_212769	mbd3a	5.49774	2.45447e-07
peak_2420	chr17	18696941	18697395	21944	Intergenic	NM_001109698	ak7b	5.49557	9.36055e-17
peak_4354	chr17	31342176	31342611	45417	Intergenic	NM_001115147	prlh2r	5.49434	3.24008e-13
peak_2670	chr2	16762833	16763163	-99845	Intergenic	NM_001001951	ubxn7	5.4931	3.68497e-16
peak_2002	chr18	24082198	24082647	178158	Intergenic	NR_120393		5.49259	6.57618e-18
peak_7282	chr18	48110047	48111074	10709	intron (NM_001007334, intron 5 of 7)	NM_001007334	yif1b	5.49195	2.98715e-10
peak_2759	chr21	22046022	22046406	20382	intron (NM_001045422, intron 1 of 6)	NM_001045422	dub	5.49184	5.97827e-16
peak_2925	chr2	8663920	8664184	73516	intron (NM_001100084, intron 8 of 13)	NM_001100027	zzz3	5.4914	1.45562e-15
peak_2839	chr13	23035381	23035667	7934	intron (NM_001105681, intron 5 of 18)	NM_001244919	rufy2	5.49056	9.42556e-16
peak_4149	chr18	2116024	2116537	58432	exon (NM_207073, exon 10 of 11)	NM_207073	relt	5.48945	1.66155e-13
peak_3114	chr17	25057929	25058214	42244	Intergenic	NM_001114588	cln8	5.4889	3.04907e-15
peak_1438	chr18	19354121	19354535	-74604	Intergenic	NM_001045051	LOC564395	5.48766	5.86974e-20
peak_2641	chr23	31816874	31817101	-18121	Intergenic	NM_205722	tbpl1	5.48761	3.26909e-16
peak_5929	chr5	25258448	25258900	-6356	exon (NM_199932, exon 8 of 10)	NM_001002050	zgc:86607	5.48709	2.00136e-11
peak_2611	chr7	34849984	34850286	58411	Intergenic	NM_001003573	paqr5b	5.48677	2.81228e-16
peak_1844	chr18	30195576	30195985	-190238	Intergenic	NM_001080807	gse1	5.48651	1.78372e-18
peak_2603	chr4	7320406	7320657	-96415	Intergenic	NM_001030152	si:ch211-240l19.5	5.48467	2.67712e-16
peak_5052	chr14	37572255	37572682	-6943	3' UTR (NM_213200, exon 7 of 7)	NM_001128694	lrit3a	5.48462	2.54428e-12
peak_1617	chr3	5780956	5781327	92059	Intergenic	NM_001002476	polr3h	5.4838	2.9459e-19
peak_2667	chr3	21284513	21284837	65671	Intergenic	NM_207088	cdipt	5.48298	3.61293e-16
peak_2666	chr25	12610931	12611264	23419	exon (NM_001045173, exon 13 of 14)	NM_001045173	ndrg4	5.48298	3.61293e-16
peak_3731	chr19	27016659	27017310	106585	intron (NM_001044937, intron 4 of 20)	NM_001044937	npr1a	5.48178	3.79234e-14
peak_2047	chr25	35537106	35537446	145096	intron (NM_200662, intron 28 of 28)	NM_001110479	trpm1b	5.48034	8.72926e-18
peak_2728	chr7	30975409	30975732	-67489	Intergenic	NM_201067	rorab	5.47788	5.14461e-16
peak_1944	chr10	17517848	17518201	-3040	exon (NM_001080016, exon 11 of 12)	NM_001004549	nt5c2l1	5.47763	4.25356e-18
peak_2654	chr6	19765065	19765336	53870	Intergenic	NM_001037104	ppp1r27	5.47618	3.41561e-16
peak_1017	chr11	6111904	6112390	-9173	Intergenic	NM_001003752	babam1	5.47574	3.30966e-22
peak_3224	chr23	116572	116986	-6756	Intergenic	NM_130985	twist3	5.47454	4.78744e-15
peak_2634	chr14	31721049	31721384	24712	Intergenic	NM_212856	ubl3b	5.47406	3.10203e-16
peak_3174	chr4	4548372	4548792	76648	Intergenic	NM_001080651	creb3l2	5.47334	3.89212e-15
peak_2118	chr5	45558704	45559036	69899	Intergenic	NM_001013558	zgc:112966	5.47323	1.32396e-17
peak_1901	chr6	12084645	12085129	167207	Intergenic	NM_001077769	wdsub1	5.47188	2.67077e-18
peak_2418	chr5	33130176	33130503	-22806	Intergenic	NM_198982	p2rx1	5.4712	9.25405e-17
peak_2758	chr8	54291556	54291848	78106	intron (NM_001118893, intron 59 of 72)	NM_001118893	vps13a	5.47109	5.97228e-16
peak_3197	chr10	120984	121390	4082	intron (NM_001008616, intron 5 of 5)	NM_001008616	erg	5.47106	4.34779e-15
peak_17076	chr20	18562627	18563552	44595	intron (NM_001045125, intron 2 of 35)	NM_001045125	cdc42bpb	5.47065	7.35912e-06
peak_1532	chr20	22294388	22294847	1469	intron (NM_001024653, intron 1 of 31)	NM_001024653	kdr	5.47052	1.55905e-19
peak_3556	chr23	15280238	15280744	-132688	Intergenic	NM_001004114	phf20b	5.46925	1.91566e-14
peak_7903	chr20	34009974	34010970	-1601	TTS (NM_001030119)	NM_001030120	zp3a.2	5.46842	8.18434e-10
peak_3059	chr19	19012312	19012604	34198	Intergenic	NM_001044955	jazf1a	5.4681	2.57168e-15
peak_3131	chr11	19516947	19517246	994	exon (NM_001110031, exon 1 of 2)	NM_001110031	rhol	5.46768	3.34025e-15
peak_3132	chr23	28050086	28050423	13203	exon (NM_130990, exon 2 of 9)	NM_130990	acvr1b	5.46768	3.34025e-15
peak_2747	chr23	33836421	33836880	-64821	Intergenic	NM_001004288	itga5	5.4668	5.68469e-16
peak_2703	chr15	23170162	23170490	31936	Intergenic	NM_001001833	ift20	5.46595	4.54368e-16
peak_4074	chr17	53884788	53885176	-13949	Intergenic	NM_001045465	exd1	5.46464	1.30996e-13
peak_2075	chr11	43579292	43579590	5891	3' UTR (NM_001003590, exon 6 of 6)	NM_001003590	arf4a	5.46455	9.91385e-18
peak_2664	chr8	33375359	33375695	11325	intron (NM_001020514, intron 1 of 7)	NM_001020514	ncs1b	5.46381	3.57907e-16
peak_3910	chr13	10464961	10465285	45305	intron (NM_001142592, intron 32 of 37)	NM_001114569	abcg8	5.46341	7.4864e-14
peak_2683	chr16	39297909	39298212	-44931	Intergenic	NM_001111247	ctps1b	5.46252	3.90243e-16
peak_2695	chr11	27938074	27938390	-134202	Intergenic	NM_001002171_1	hdac11	5.4621	4.17328e-16
peak_2457	chr2	36536296	36536669	62000	Intergenic	NR_030658		5.46194	1.19102e-16
peak_2680	chr11	8586397	8586764	-61829	Intergenic	NM_001020583	tbl1xr1a	5.46174	3.87813e-16
peak_2724	chr9	13058238	13058462	-65036	Intergenic	NM_001122856	glb1l	5.46124	5.0475e-16
peak_2526	chr2	36367072	36367688	48	promoter-TSS (NM_001005316)	NM_001005316	klhl6	5.4605	1.71896e-16
peak_2772	chr6	33621408	33621642	1492	exon (NM_001017640, exon 4 of 10)	NM_001017640	akr1a1b	5.46038	6.56078e-16
peak_3771	chr20	42948722	42949481	36234	Intergenic	NM_001089390	si:ch211-215m21.17	5.46019	4.53427e-14
peak_2818	chr1	5161866	5162156	54338	Intergenic	NM_001256242	gtf3c3	5.45649	8.32344e-16
peak_3496	chr15	46673637	46674379	-66396	Intergenic	NM_205646	zgc:77147	5.45636	1.48951e-14
peak_3278	chr16	30785963	30786587	-20316	Intergenic	NM_001199754	nmt2	5.45588	6.29584e-15
peak_2766	chr13	42805392	42805783	28038	Intergenic	NM_001004568	cdc42ep3	5.45563	6.30945e-16
peak_1404	chr3	42010986	42011460	-74023	Intergenic	NM_001162443	snx8a	5.4555	3.91179e-20
peak_1131	chr8	52374777	52375226	62501	Intergenic	NM_001083854	ido1	5.45304	1.73676e-21
peak_2809	chr7	26961612	26962016	-12068	Intergenic	NM_001037684	mtm1	5.45276	7.90909e-16
peak_2089	chr16	51878303	51878784	-71656	intron (NM_001012368, intron 1 of 10)	NM_131612	pbx2	5.4526	1.08829e-17
peak_2213	chr16	23041252	23041877	22630	intron (NM_200628, intron 10 of 13)	NM_200628	skap2	5.45205	2.41543e-17
peak_2518	chr8	24442351	24442884	-11014	exon (NM_001002648, exon 10 of 16)	NM_199938	wasb	5.45061	1.63096e-16
peak_2080	chr15	14797902	14798215	-7214	Intergenic	NM_001077141	tada2a	5.45011	1.02393e-17
peak_1949	chr12	9398717	9399243	75038	Intergenic	NM_001002613	nrbf2b	5.4498	4.32701e-18
peak_2790	chr6	31490451	31490747	226771	Intergenic	NM_201025	pgm1	5.4496	7.23653e-16
peak_2267	chr15	24486440	24486956	20202	intron (NM_001007458, intron 7 of 21)	NM_001007458	vps53	5.44811	3.52842e-17
peak_3369	chr10	22940937	22941593	-6215	Intergenic	NM_001030178	kdm6bb	5.44758	9.17588e-15
peak_1413	chr8	13715482	13716064	-21286	Intergenic	NM_001130790	zgc:194990	5.4465	4.42518e-20
peak_2009	chr1	51001283	51001698	33557	intron (NM_001128699, intron 11 of 11)	NM_001128699	papss1	5.44564	6.82843e-18
peak_3280	chr11	18875317	18875667	102129	Intergenic	NM_001079955	dido1	5.44527	6.33764e-15
peak_2752	chr7	21160306	21160613	-36494	Intergenic	NM_001111237	snx15	5.44351	5.81522e-16
peak_2833	chr11	35695163	35695831	60265	intron (NM_001001818, intron 1 of 8)	NM_001001818	gnai2a	5.4433	9.22072e-16
peak_3659	chr15	25031906	25032230	16217	Intergenic	NM_001002314	hic1	5.4431	2.89462e-14
peak_2096	chr20	1789002	1789479	20217	intron (NM_001278799, intron 1 of 49)	NM_001278799	lama2	5.44299	1.1437e-17
peak_3745	chr11	27614711	27615035	20296	Intergenic	NM_001045307	acad9	5.44267	4.01461e-14
peak_13257	chr20	2344002	2344776	85022	Intergenic	NM_001044800	tmem200a	5.44075	4.43617e-07
peak_2831	chr11	18236003	18236555	-22763	Intergenic	NM_001077273	fam19a4b	5.43875	9.00266e-16
peak_3423	chr24	33826772	33827050	-39130	Intergenic	NM_001009912	rdh12l	5.43871	1.12721e-14
peak_2835	chr9	15245399	15245712	455316	Intergenic	NM_131520	fn1a	5.4383	9.23938e-16
peak_2059	chr18	19283728	19284084	-12115	Intergenic	NM_001080163	snapc5	5.43771	9.28624e-18
peak_2900	chr17	49258250	49258632	154585	Intergenic	NM_001256221	LOC553223	5.43743	1.29185e-15
peak_3257	chr9	27637725	27638252	500829	Intergenic	NM_131023	efnb2a	5.43661	5.75742e-15
peak_2181	chr6	3105106	3105529	-36071	Intergenic	NM_200355	st3gal3a	5.43649	1.96943e-17
peak_3113	chr12	16622445	16622820	108955	Intergenic	NM_001162849	nmt1b	5.43568	3.03923e-15
peak_2950	chr2	26820240	26820641	-10699	intron (NM_001256603, intron 4 of 9)	NM_001002745	impa1	5.43522	1.6516e-15
peak_2119	chr10	10676576	10676821	-28078	Intergenic	NM_001017737	slc27a4	5.4341	1.32528e-17
peak_2870	chr15	32422046	32422503	281840	Intergenic	NM_199743	zgc:73340	5.43406	1.14056e-15
peak_1925	chr9	28553190	28553638	-109343	intron (NM_001045137, intron 5 of 25)	NM_200931	kdelc1	5.43333	3.62781e-18
peak_2584	chr8	31319434	31319985	15506	intron (NM_001126396, intron 6 of 10)	NM_001126396	pgm5	5.43326	2.32924e-16
peak_2491	chr7	65479465	65479877	90420	Intergenic	NM_200380	chmp5b	5.43317	1.43108e-16
peak_1911	chr15	19157227	19157807	37135	Intergenic	NM_200810	ppp1r14ab	5.42995	3.08755e-18
[truncated: 42,026 more rows]
